# Supplementary material for: Dysfunctional ERG signaling drives pulmonary vascular aging and persistent fibrosis
Source: Nat Commun. 2022 Jul 25;13:4170. doi: 10.1038/s41467-022-31890-4 (PMC9314350; doi:10.1038/s41467-022-31890-4)
Supplement: Supplementary file 4 — Source data [file 41467_2022_31890_MOESM4_ESM.xlsx]

## Sheet: Figure 3
Panel G				Panel I		Y	A
	ATAC (log2 FC)	RNA (log2 FC)			Aplnr	36.4959	7.13388
Rgs18	-1.11	1.68002				33.8614	9.93448
Kbtbd11	-1.4	0.863896				28.3856	14.2046
Kbtbd11	-1.4	0.863896				19.3535
Tmem40	-0.61	1.57199				25.7939
Tmem40	-0.61	1.57199			Tek	34.6256	11.633
Tbxas1	-2.45	1.64437				41.4271	19.094
Tbxas1	-2.45	1.64437				33.2577	21.3174
Pdzk1ip1	-1.48	1.75276				23.3865
Gpm6b	-2.14	1.53109				31.5634
Gpm6b	-1.03	1.53109			Kit	13.5178	3.46718
Aktip	-1.14	0.642222				14.6687	4.49815
Aktip	-1.14	0.642222				12.4192	4.77742
Aktip	-1.14	0.642222				6.73864
Fn1	-0.8	1.54602				9.81473
Ahi1	-1.32	0.819217			Evl	2.95812	0.660674
Ahi1	-1.32	0.819217				2.64114	0.871324
Pkp4	-0.75	0.669879				2.78372	0.330964
Rab28	-1.15	0.646828				2.561
Ifit1	-0.5	1.33419				2.85412
Tsc22d3	-1.47	0.859391
Nebl	-1.23	2.2084		Panel J		Ctrl siRNA	ERG siRNA
Nebl	-1.23	2.2084			ERG	1.15	0.13
Inmt	-0.54	2.10983				0.98	0.15
Inmt	-0.54	2.10983				0.9	0.05
Ctss	-1.32	1.58181			APLNR	1	0.68
Rnase4	-1.24	0.773486				0.986	0.589
Slc7a10	-0.7	2.55833				0.99	0.58
Aard	-0.64	0.625287			TEK	0.99	0.41
Syn3	-1.07	1.0723				1.06	0.68
Timp3	-0.46	0.82984				0.89	0.77
P2ry1	-1.02	1.45103			KIT	1	0.15
P2ry1	-1.02	1.45103				1.01	0.14
P2ry1	-1.02	1.45103				1.02	0.09
P2ry1	-1.02	1.45103
Alox5ap	-0.86	1.20498		Panel K		Ctrl siRNA	ERG siRNA
Ptprr	-1	1.13385			C3	1	2.03
Atp1a2	-1.01	1.10383				1.21	2.36
Arhgap10	-0.72	1.0227				1	1.75
Timp3	-0.79	0.82984			IFIT1	1	4.847
Shisa9	-0.72	2.52499				0.941	8.512
Ccnd1	-1	0.667933				0.825	2.778
Ccnd1	-1	0.667933			CXCL10	1	1.809
Tmem119	-1.21	1.28403				0.35	1.648
Hist1h4h	-0.78	1.4025				0.67	1.73
Rnase4	-1.05	0.773486			SERPINA3	1	92.41
Zfp664	-1.16	0.514736				2.89	99.73
Akt3	-0.72	0.856221				3.71	29.86
Sh3bgrl	-1.49	0.722149
Gmpr	-1.07	1.38551
Inmt	-0.81	2.10983
Inmt	-0.81	2.10983
Inmt	-0.81	2.10983
Rab6b	-0.48	1.09549
Snca	-0.49	1.58083
Nebl	-1.11	2.2084
Pcgf5	-0.18	0.520488
Pdzk1ip1	-0.48	1.75276
Pdzk1ip1	-0.48	1.75276
Pmaip1	-0.53	1.76987
Rnase4	-0.27	0.773486
Fosb	-0.36	1.93243
Tbxas1	-0.74	1.64437
Tbxas1	-0.74	1.64437
Zmat3	-0.21	1.17225
Zmat3	-0.21	1.17225
Zmat3	-0.21	1.17225
Ankrd35	-1.18	1.79163
Tox2	-0.57	0.579552
Ptprr	-0.52	1.13385
Nrgn	-1	1.94576
Fhl1	-0.74	0.990281
Fosb	-0.48	1.93243
Tbxas1	-1.24	1.64437
Calm3	-1.24	0.853076
Cyp1a1	-1.23	2.20474
Ptgis	-1	1.05243
Plxna2	-0.56	0.602763
Hist1h2al	-0.7	1.07288
Hist1h2al	-0.7	1.07288
Ptgs1	-0.64	0.940877
Mir692-3	-1.26	1.27829
Pde1a	-1.26	2.08954
Pcgf5	-0.85	0.520488
Tbxas1	-0.84	1.64437
Erg	-0.54	0.675322
Ttll11	-0.61	1.32027
Ttll11	-0.61	1.32027
Socs3	-0.57	1.26035
Socs3	-0.57	1.26035
Rgs10	-0.57	1.57725
Galnt1	-0.66	0.809309
Nt5c3	-0.16	0.627791
Nt5c3	-0.16	0.627791
Cyp1a1	-0.95	2.20474
Akt3	-0.77	0.856221
Timp3	-0.56	0.82984
Ccnd1	-0.67	0.667933
Ccnd1	-0.67	0.667933
Fosb	-0.3	1.93243
Gda	-0.74	2.29776
Mllt3	-0.91	0.82576
Wipf1	-0.96	0.750805
Ctla2a	-0.21	0.71526
Ctla2a	-0.21	0.71526
Ctla2a	-0.21	0.71526
Col13a1	-0.65	1.59963
Col13a1	-0.65	1.59963
Shisa9	-0.74	2.52499
Mamdc2	-1.05	1.4965
1500009L16Rik	-0.81	1.09727
Ybx1	-0.31	0.571222
Ybx1	-0.31	0.571222
Ybx1	-0.31	0.571222
Ybx1	-0.31	0.571222
Calm3	-0.2	0.853076
Sgms1	-0.63	1.03969
Tmem40	-0.58	1.57199
Tmem40	-0.58	1.57199
Tmem40	-0.58	1.57199
Erg	-0.37	0.675322
Erg	-0.37	0.675322
Erg	-0.37	0.675322
Erg	-0.37	0.675322
Gpnmb	-0.68	1.9852
Fbxl2	-0.77	1.14601
Dap	-1.26	0.888964
Atf5	-0.88	1.43507
Zbtb16	-0.68	1.42807
Mmd	-0.61	1.13229
Gp1bb	-0.61	2.32171
Tox2	-0.81	0.579552
Ptp4a2	-0.4	0.625736
Hist1h4h	-0.9	1.4025
Zcrb1	-0.61	0.732937
Tec	-0.35	1.57449
Aard	-0.48	0.625287
Ptprr	-0.56	1.13385
Ptprr	-0.56	1.13385
Pde1a	-0.36	2.08954
Pde1a	-0.36	2.08954
Pde1a	-0.36	2.08954
Ptgis	-0.71	1.05243
Rnase4	-0.3	0.773486
Fth1	-0.19	1.02174
Fth1	-0.19	1.02174
Clec4g	-0.53	0.9061
Sgms1	-0.3	1.03969
Sgms1	-0.3	1.03969
Coro2a	-0.67	1.97831
Fosb	-0.27	1.93243
Ifit1	-0.6	1.33419
Unc45b	-0.89	0.720702
Ier2	-0.53	0.572387
Ier2	-0.53	0.572387
Erg	-0.37	0.675322
Erg	-0.37	0.675322
Erg	-0.37	0.675322
1810058I24Rik	-0.23	1.20564
Erg	-0.57	0.675322
Erg	-0.57	0.675322
Snca	-0.86	1.58083
Nmral1	-0.58	0.705897
Sh3bgrl	-0.89	0.722149
Tyrobp	-0.42	2.01654
Tyrobp	-0.42	2.01654
Tyrobp	-0.42	2.01654
Tyrobp	-0.42	2.01654
Neat1	0.52	-0.62784
Tmem44	1.46	-0.74033
Ptpn4	0.29	-0.72713
Sema6d	0.33	-0.74223
Tubb4a	0.61	-2.02592
Sema6a	0.35	-0.70502
Col4a1	0.64	-0.7588
Col4a1	0.64	-0.7588
Snx32	0.3	-0.81992
Neat1	0.29	-0.62784
Nos1ap	0.32	-1.25165
Usp53	0.16	-1.13857
Elf4	1.41	-0.71625
Kdm5b	0.27	-0.77296
Sox4	0.32	-0.97855
Bambi-ps1	0.21	-1.09342
Sox4	0.23	-0.97855
Tex14	0.52	-2.11013
Sox4	0.43	-0.97855
St8sia4	0.22	-1.03503
Syne2	0.24	-0.64627
Syt3	1.91	2.58565
Slc4a8	1.05	0.728548
Timp3	0.74	0.82984
Dusp1	0.37	1.24134
Fbxl16	1.2	2.11567
Pqlc3	0.82	0.621174
Bnip3	1.16	1.72775
Tob1	0.34	0.639114
Ctsf	2.47	1.86812
Cdkn1a	0.59	1.08472
Pcolce2	2.31	1.54439
Socs3	0.44	1.26035
Nr1d1	0.42	0.87232
Bhlhe41	0.62	2.04333
Ccdc184	0.4	0.85235
Esd	0.35	0.778923
Ptpn3	0.97	2.32863
Socs3	0.48	1.26035
Rragb	0.78	1.93995
Gca	1.15	2.64039
Cd82	0.47	1.07413
Gda	0.78	2.29776
Tmem45a	0.63	0.849524
Gadd45g	0.33	0.952491
Dusp1	1.08	1.24134
Cdo1	1.25	2.26161
Tuba4a	0.56	2.04154
Jdp2	0.29	0.935288
Cmas	0.32	0.881653
Camk2n2	0.44	1.11737
Phyh	0.46	0.92376
Mrm1	0.34	0.63509
Tnfaip8	0.19	1.33225
Nap1l1	0.22	0.525268
Hist1h2al	0.68	1.07288
Sdc4	0.33	0.827313
Coro2a	0.83	1.97831
Myh10	0.36	1.78135
Bhlhe41	0.44	2.04333
Rab28	0.9	0.646828
Tef	0.23	0.824226
Eva1c	0.37	1.08618
Ptprr	0.56	1.13385
Ptgs1	0.93	0.940877
Ier2	0.33	0.572387
Pcolce2	0.91	1.54439
Arhgap10	0.28	1.0227
Tnfaip8	0.83	1.33225
Ptpn3	0.78	2.32863
Max	0.16	0.744235
Hlf	0.25	2.29721
Gpx3	0.68	1.69718
Tob1	0.47	0.639114
Mgp	0.78	0.794047
Dhcr24	0.23	0.806132
Cebpd	0.95	0.931449
C77080	0.62	1.02155
Tmem171	1	2.43574
Snta1	0.29	0.865425
Evl	-2.01	-1.99855
Kit	-1.08	-1.28636
Rgs3	-1.28	-0.62387
Tet3	-1.18	-0.65667
Kit	-1.77	-1.28636
Tnfsf10	-0.72	-0.61934
Kit	-0.93	-1.28636
Unc5cl	-1.12	-1.28349
Ptprs	-0.59	-0.76072
Ets1	-1.04	-0.57
Pcdh18	-2.01	-2.21894
Enpp2	-0.86	-1.82819
Klhl23	-0.79	-2.21139
Kit	-0.98	-1.28636
Wif1	-0.59	-1.6151
Ptprm	-2	-0.86721
Sestd1	-0.6	-1.71716
Fgfr2	-1.28	-0.75866
Fam124a	-0.62	-1.07011
Nid1	-1.14	-0.79675
Tek	-1.23	-0.79141
Nhsl1	-0.97	-1.11573
Ldlrad3	-1.42	-1.08949
Tril	-0.62	-1.18408
Gna14	-0.83	-1.08699
Tek	-1.13	-0.79141
Armcx2	-0.65	-0.68923
Antxr2	-1.38	-1.32016
Mmp14	-1.03	-1.26245
Tnfsf10	-0.51	-0.61934
Col4a1	-0.73	-0.7588
Pde4d	-1.7	-1.18558
S1pr3	-0.75	-1.91874
Cox4i2	-0.73	-1.27588
Gna14	-0.66	-1.08699
Phldb2	-1.69	-0.59985
Ptprs	-0.76	-0.76072
Cxcr4	-1.46	-1.71051
Rgs3	-0.99	-0.62387
Nhsl1	-0.71	-1.11573
Dennd2a	-0.71	-1.00469
Nckap5	-0.69	-0.54643
Pde4d	-1.31	-1.18558
Sema6a	-0.96	-0.70502
Kit	-0.49	-1.28636
Nckap5	-0.47	-0.54643
Wscd1	-0.7	-0.71808
Dpp4	-0.6	-0.82866
Chst7	-0.99	-1.09281
Mir99ahg	-0.67	-1.57763
Kit	-1.22	-1.28636
Foxf2	-1.03	-1.13723
Slc19a3	-1.05	-2.00785
Fam13c	-0.67	-0.85247
Cxcr4	-0.41	-1.71051
Phldb2	-1.36	-0.59985
Nup210	-0.34	-1.08032
Tek	-0.84	-0.79141
Ets1	-0.38	-0.57
Prdm8	-0.79	-1.44722
Tril	-0.58	-1.18408
Fbxl18	-0.8	-0.74565
Gpc4	-0.68	-1.78959
Rgs3	-0.77	-0.62387
Vangl2	-0.3	-0.78729
Nckap5	-0.88	-0.54643
Itga4	-1.13	-2.60273
Robo4	-0.5	-0.55454
Ldlrad3	-0.96	-1.08949
Mir99ahg	-0.51	-1.57763
Meis1	-1.01	-0.55437
Tnfsf10	-1.08	-0.61934
Col5a1	-0.69	-0.73871
Fndc1	-0.87	-1.21756
Ctsc	-1.07	-0.77013
Bach2	-0.84	-0.8083
Col4a2	-0.5	-0.66915
Ctsc	-0.8	-0.77013
Cd38	-0.78	-0.72123
Ets1	-0.57	-0.57
Sema6a	-0.64	-0.70502
Tmem44	-0.39	-0.74033
Mmp15	-0.98	-1.10137
Zfp608	-0.71	-1.12033
Tril	-0.54	-1.18408
Aplnr	-0.55	-1.33986
Dbn1	-0.88	-0.99665
Fam13c	-0.73	-0.85247
Zfp608	-0.66	-1.12033
Adam19	-0.56	-1.04051
Nfkb1	-0.43	-0.50258
Bach2	-0.21	-0.8083
Heph	-0.95	-2.08441
Tril	-0.59	-1.18408
Scn7a	-0.89	-0.63963
Tek	-0.51	-0.79141
Klhl22	-0.29	-0.65748
Sestd1	-0.75	-1.71716
Dido1	-0.33	-0.59849
Cxcr4	-0.51	-1.71051
Nid2	-0.95	-1.44821
Rgs3	-0.73	-0.62387
Gypc	-0.64	-1.03469
Tmem44	-1.04	-0.74033
Ndufa4l2	-0.66	-1.44304
Nap1l3	1.22	1.61781
Gca	0.97	2.64039
Fah	0.73	0.96189
Syt3	1.15	2.58565
Syt3	1.15	2.58565
Ndrg1	0.53	1.03968
Vti1b	0.56	0.587216
Junb	0.44	1.15037
Bid	0.91	1.17998
Dusp3	1.26	0.605503
Dusp3	1.26	0.605503
Il7	0.7	1.28492
Il7	0.7	1.28492
Ptpn3	1.04	2.32863
Ptpn3	1.04	2.32863
Ptpn3	0.98	2.32863
Gm4951	1.41	1.35181
Ccdc184	0.91	0.85235
P4ha2	0.72	0.841861
Fos	0.47	2.14477
Oas2	1.71	2.34915
Dusp3	0.47	0.605503
Dusp3	0.47	0.605503
Dusp3	0.47	0.605503
Kalrn	0.57	0.856727
Lrg1	1.81	1.73962
Lrg1	1.81	1.73962
Gm7609	1.65	4.39084
Timp3	1.49	0.82984
Mt1	0.9	1.76491
Parvb	0.94	1.06672
Npl	1.55	0.670572
Plxna2	1.3	0.602763
Plxna2	1.3	0.602763
Junb	0.41	1.15037
Junb	0.41	1.15037
Prkca	0.48	1.10193
Serpina3h	0.69	2.10298
C77080	0.64	1.02155
C77080	0.64	1.02155
Ahi1	0.23	0.819217
Ahi1	0.23	0.819217
Ahi1	0.23	0.819217
Fos	0.69	2.14477
Fos	0.69	2.14477
Mgmt	0.29	1.72666
Map1a	1	1.4298
Snta1	0.71	0.865425
Stradb	0.28	0.988105
Ier3	0.39	1.12319
Ier3	0.39	1.12319
Slc10a6	0.66	1.33614
Nupr1	1.35	1.12098
Hpse	0.67	1.6075
Hmgn5	0.3	0.882483
Kalrn	1.05	0.856727
F5	0.75	1.75548
F5	0.75	1.75548
F5	0.75	1.75548
Ptgs1	0.92	0.940877
Timp3	0.45	0.82984
Timp3	0.45	0.82984
Timp3	0.45	0.82984
Timp3	0.45	0.82984
Timp3	0.45	0.82984
Jdp2	0.83	0.935288
P4ha2	0.47	0.841861
Plcd1	0.64	0.793395
Plcd1	0.64	0.793395
Nr1d1	0.47	0.87232
Kif1c	0.31	0.931954
Kalrn	0.75	0.856727
Aldoa	0.28	0.747964
Fgfr4	0.76	2.73021
Serpinb2	0.71	2.03706
Erg	1.14	0.675322
Camk2n1	0.43	1.07995
Phlda3	0.3	0.672469
Ankrd37	0.19	2.39327
D230017M19Rik	0.3	2.13258
D230017M19Rik	0.3	2.13258
Rala	0.23	0.611863
Rala	0.23	0.611863
Ier2	0.38	0.572387
Ier2	0.38	0.572387
Hist1h1c	0.29	1.31817
Hist1h1c	0.29	1.31817
Gdf15	0.46	1.91603
Gm4951	0.71	1.35181
Mmd	0.18	1.13229
Tsc22d3	0.6	0.859391
Maff	0.51	1.32316
Zfp36	0.37	1.07289
Arl4a	0.13	1.09657
Prr13	0.53	0.900514
Prr13	0.53	0.900514
Hlf	0.29	2.29721
Ltc4s	0.27	3.76009
Ltc4s	0.27	3.76009
Cebpd	0.17	0.931449
Cd300e	0.75	2.65894
Cd300e	0.75	2.65894
Nr1d1	0.26	0.87232
Itga4	-2.44	-2.60273
Mdga2	-1.59	-3.13224
Mdga2	-1.59	-3.13224
Kit	-1.25	-1.28636
Sema6a	-0.74	-0.70502
Sema6a	-0.74	-0.70502
Pcdh18	-0.99	-2.21894
Pcdh18	-0.99	-2.21894
Ccnjl	-1.82	-0.88406
Ccnjl	-1.82	-0.88406
Ccnjl	-1.82	-0.88406
Mir99ahg	-1.52	-1.57763
Adam19	-0.99	-1.04051
Tram1l1	-1.26	-3.1293
Tram1l1	-1.26	-3.1293
Nos1ap	-0.89	-1.25165
Col5a2	-1.02	-1.26066
Col5a2	-1.02	-1.26066
Col5a2	-1.02	-1.26066
Col5a2	-1.02	-1.26066
Col5a2	-1.02	-1.26066
Tek	-0.91	-0.79141
Zfp608	-0.52	-1.12033
Zfp608	-0.52	-1.12033
Tek	-1.65	-0.79141
Nckap5	-1.34	-0.54643
Aplnr	-0.96	-1.33986
Obsl1	-0.99	-2.06745
Obsl1	-0.99	-2.06745
Dennd2a	-0.76	-1.00469
Dennd2a	-0.76	-1.00469
Gna14	-0.78	-1.08699
Gna14	-0.78	-1.08699
Kit	-1.92	-1.28636
Fam13c	-0.73	-0.85247
Fam13c	-0.73	-0.85247
Chst7	-0.84	-1.09281
Chst7	-0.84	-1.09281
Chst7	-0.84	-1.09281
Ldb2	-1.07	-0.50748
Tek	-0.6	-0.79141
Tek	-0.6	-0.79141
Tek	-0.6	-0.79141
Tek	-0.6	-0.79141
Tek	-0.6	-0.79141
Rgs3	-0.48	-0.62387
Rgs3	-0.48	-0.62387
Ldlrad3	-1.2	-1.08949
Ldlrad3	-1.2	-1.08949
Ldlrad3	-1.2	-1.08949
Bach2	-1.07	-0.8083
Bach2	-1.07	-0.8083
Sema6a	-0.93	-0.70502
Col4a2	-1.31	-0.66915
Aplnr	-0.97	-1.33986
Syne2	-1.04	-0.64627
Syne2	-1.04	-0.64627
Syne2	-1.04	-0.64627
Bach2	-0.71	-0.8083
Unc5cl	-1	-1.28349
Unc5cl	-1	-1.28349
Unc5cl	-1	-1.28349
Fgfr2	-1.56	-0.75866
Fgfr2	-1.56	-0.75866
Fgfr2	-1.56	-0.75866
Sema6a	-1.67	-0.70502
Mettl24	-0.73	-0.60915
Mettl24	-0.73	-0.60915
Rgs3	-0.49	-0.62387
Tnfsf10	-1.27	-0.61934
Tnfsf10	-1.27	-0.61934
Sestd1	-0.36	-1.71716
Cd38	-0.74	-0.72123
Cd38	-0.74	-0.72123
Ndn	-0.84	-0.87384
Ndn	-0.84	-0.87384
Scn7a	-0.81	-0.63963
Mmp15	-0.86	-1.10137
Mmp15	-0.86	-1.10137
Mmp15	-0.86	-1.10137
Cd38	-1.25	-0.72123
Cd38	-1.25	-0.72123
Wscd1	-1.68	-0.71808
Wscd1	-1.68	-0.71808
Wscd1	-1.68	-0.71808
Slc19a3	-0.67	-2.00785
Slc19a3	-0.67	-2.00785
Slc19a3	-0.67	-2.00785
Wscd1	-1.23	-0.71808
Wscd1	-1.23	-0.71808
Wscd1	-1.23	-0.71808
Fndc1	-0.84	-1.21756
Evl	-0.97	-1.99855
Evl	-0.97	-1.99855
Adam12	-0.72	-1.21834
Adam12	-0.72	-1.21834
Adam12	-0.72	-1.21834
Nckap5	-0.54	-0.54643
Rgs3	-0.72	-0.62387
Ackr4	-0.67	-1.31405
Ackr4	-0.67	-1.31405
Unc5cl	-1.05	-1.28349
Unc5cl	-1.05	-1.28349
Dpp4	-0.66	-0.82866
Slc19a3	-1.13	-2.00785
Creld2	-0.51	-0.67317
Bach2	-0.78	-0.8083
Ldlrad4	-0.55	-0.73813
Ldlrad4	-0.55	-0.73813
Ldlrad4	-0.55	-0.73813
Ldlrad4	-0.55	-0.73813
Ldlrad4	-0.55	-0.73813
Ldlrad4	-0.55	-0.73813
Tek	-0.77	-0.79141
Scube1	-0.58	-0.96835
Scube1	-0.58	-0.96835
Col4a1	-1.37	-0.7588
Bach2	-0.91	-0.8083
Bach2	-0.91	-0.8083
Bach2	-0.91	-0.8083
Rgs3	-0.66	-0.62387
Nckap5	-1.05	-0.54643
Tet3	-0.37	-0.65667
Dpp4	-0.98	-0.82866
Wif1	-1.02	-1.6151
Fbxl7	-0.85	-1.08622
Phldb2	-0.46	-0.59985
Phldb2	-0.46	-0.59985
Tnfsf10	-0.44	-0.61934
Tnfsf10	-0.44	-0.61934
Fgfr2	-1.12	-0.75866
Fgfr2	-1.12	-0.75866
Stard8	-0.96	-0.67432
Sncaip	-0.51	-0.88608
Nhsl1	-1.49	-1.11573
Rgs3	-0.44	-0.62387
Bach2	-0.8	-0.8083
Aplnr	-0.46	-1.33986
Aplnr	-0.46	-1.33986
Aplnr	-0.46	-1.33986
Aplnr	-0.46	-1.33986
Nrep	-1.38	-1.5379
Ldb2	-1.21	-0.50748
Ldb2	-1.21	-0.50748
Ldb2	-1.21	-0.50748
Ldb2	-1.21	-0.50748
Nos1ap	-0.94	-1.25165
Rgs3	-0.85	-0.62387
Kit	-1.31	-1.28636
Kit	-1.31	-1.28636
Kit	-1.31	-1.28636
Nckap5	-1.01	-0.54643
Dyrk2	-0.61	-0.65846
Dyrk2	-0.61	-0.65846
Dyrk2	-0.61	-0.65846
Gprin3	-1.11	-1.71153
Gprin3	-1.11	-1.71153
Gprin3	-1.11	-1.71153
Ncapd3	-0.26	-0.68174
Ncapd3	-0.26	-0.68174
Ldlrad3	-0.72	-1.08949
Ldlrad3	-0.72	-1.08949
Ackr4	-1.37	-1.31405
Gypc	-0.93	-1.03469
Gypc	-0.93	-1.03469
Gypc	-0.93	-1.03469
Cd38	-0.63	-0.72123
Cd38	-0.63	-0.72123
Cd38	-0.63	-0.72123
Fam162b	-0.93	-2.14557
Fam162b	-0.93	-2.14557
Rgs5	-1.4	-1.42354
Kit	-0.84	-1.28636
Tek	-0.34	-0.79141
Las1l	-0.82	-0.68013
Ldlrad4	-0.82	-0.73813
Ldlrad4	-0.82	-0.73813
Fgfr2	-1.39	-0.75866
Gna14	-0.73	-1.08699
Nckap5	-0.55	-0.54643
Dpp4	-0.58	-0.82866
Dpp4	-0.58	-0.82866
Dpp4	-0.58	-0.82866
Dpp4	-0.58	-0.82866
Tril	-0.58	-1.18408
Rgs3	-0.88	-0.62387
Rgs3	-0.88	-0.62387
Rgs3	-0.66	-0.62387
Gna14	-0.75	-1.08699
Gna14	-0.75	-1.08699
Mmp15	-0.84	-1.10137
Mmp15	-0.84	-1.10137
Ldlrad4	-0.64	-0.73813
Olfml2a	-0.42	-0.98124
Olfml2a	-0.42	-0.98124
Olfml2a	-0.42	-0.98124
Aplnr	-0.57	-1.33986
Scn7a	-0.74	-0.63963
Nhsl1	-0.46	-1.11573
Nhsl1	-0.46	-1.11573
Tnfsf10	-0.94	-0.61934
Tnfsf10	-0.94	-0.61934
Sema3g	-0.49	-0.99323
Sema3g	-0.49	-0.99323
Kit	-0.59	-1.28636
Bach2	-0.75	-0.8083
Rgs3	-0.87	-0.62387
Rgs3	-0.87	-0.62387
Ldlrad4	-0.97	-0.73813
Ldlrad3	-0.21	-1.08949
Sema6a	-0.61	-0.70502
Sema6a	-0.61	-0.70502
Sema6a	-0.61	-0.70502
Ldlrad4	-0.52	-0.73813
Ldlrad4	-0.52	-0.73813
Ldlrad4	-0.52	-0.73813
Ldlrad4	-0.52	-0.73813
Ldlrad4	-1.23	-0.73813
Ldlrad4	-1.23	-0.73813
Frrs1	-0.89	-1.07643
Frrs1	-0.89	-1.07643
Ldb2	-0.66	-0.50748
Ldlrad3	-1.2	-1.08949
Ldlrad3	-1.2	-1.08949
Ankrd44	-0.61	-0.54436
Lrrc1	-0.9	-1.36361
Bach2	-0.75	-0.8083
Bach2	-0.75	-0.8083
Nup210	-0.53	-1.08032
Nup210	-0.53	-1.08032
Meis1	-0.53	-0.55437
Meis1	-0.53	-0.55437
Heph	-1.05	-2.08441
Heph	-1.05	-2.08441
Heph	-1.05	-2.08441
Sema6a	-0.35	-0.70502
Sema6a	-0.35	-0.70502
Sema6a	-0.35	-0.70502
Col5a2	-0.62	-1.26066
Ldlrad3	-1.08	-1.08949
Ldlrad3	-1.08	-1.08949
Ldlrad3	-1.08	-1.08949
Nfkb1	-0.58	-0.50258
Nfkb1	-0.58	-0.50258
Fndc1	-0.92	-1.21756
Scn7a	-0.5	-0.63963
Scn3b	-0.97	-0.99079
Scn3b	-0.97	-0.99079
Dpp4	-0.45	-0.82866
Dpp4	-0.45	-0.82866
Ldb2	-0.37	-0.50748
Ldb2	-0.37	-0.50748
Nos1ap	-0.4	-1.25165
Nos1ap	-0.4	-1.25165
Pcdh12	-0.73	-0.81562
Pcdh12	-0.73	-0.81562
Elf4	-0.83	-0.71625
Cd38	-0.77	-0.72123
Cd38	-0.77	-0.72123
Pgf	-0.73	-1.19376
Nhsl1	-0.41	-1.11573
Gna14	-1.02	-1.08699
Kit	-0.63	-1.28636
Kit	-0.63	-1.28636
Gna14	-0.41	-1.08699
Gna14	-0.41	-1.08699
Phldb2	-0.6	-0.59985
Phldb2	-0.6	-0.59985
Dyrk2	-0.98	-0.65846
Rgs3	-0.87	-0.62387
Ankrd44	-0.41	-0.54436
Ankrd44	-0.41	-0.54436
Ankrd44	-0.41	-0.54436
Ces2b	-1.1	-2.017
Sema3g	-0.35	-0.99323
Sema3g	-0.35	-0.99323
Sema3g	-0.35	-0.99323
Dpp4	-0.82	-0.82866
Dpp4	-0.82	-0.82866
Wscd1	-0.43	-0.71808
Sema6a	-0.42	-0.70502

## Sheet: Figure 4
Panel I				Panel J
	ATAC (log2 FC)	RNA (log2 FC)			ATAC (log2 FC)	RNA (log2 FC)
Prex2	-0.75	0.761234		Ufm1	-0.97	0.552433
Cdk19	-0.71	3.34019		Rpl17	-0.97	0.660742
D16Ertd472e	-0.54	0.722831		Rpl17	-0.97	0.660742
Magi1	-0.52	1.19889		Rpl17	-0.97	0.660742
Psen2	-1.88	0.807623		Rps3a1	-0.78	0.568102
St8sia4	-0.59	0.853028		Apobec1	-0.85	0.861155
Ccser2	-0.73	0.552256		Uri1	-0.79	0.826825
Ccser2	-0.73	0.552256		Hap1	-1.39	0.74652
Inhba	-0.78	3.18412		Rpl30	-0.66	0.616876
Inhba	-0.78	3.18412		Rpl30	-0.66	0.616876
Btg1	-0.4	1.84446		Phf6	-0.72	0.583752
Btg1	-0.4	1.84446		Nipal2	-0.93	0.794015
Lca5	-0.47	1.11438		Nipal2	-0.93	0.794015
Tmem86a	-0.47	0.539174		Frat2	-0.84	0.917926
Pik3r1	-0.4	0.863303		Psen2	-1.69	0.898702
Pik3r1	-0.4	0.863303		Lrp6	-0.97	0.771671
Pik3r1	-0.4	0.863303		Fkbp14	-0.91	0.787018
Pik3r1	-0.4	0.863303		Rps15a	-0.8	0.684412
Plcb1	-0.58	1.10067		2500002B13Rik	-0.81	2.51284
H2-Eb1	-0.84	1.07414		Prcp	-0.57	0.688083
Amd1	-0.48	3.8955		Cnksr3	-0.69	0.819106
Ofd1	-0.51	0.649844		Rpl36a	-0.73	0.681262
Sap30	-0.44	0.985626		Rpl36a	-0.73	0.681262
Rps3a1	-0.45	0.838317		Tmsb10	-0.7	0.947284
Akap13	-0.44	0.618682		Trim44	-0.61	0.596639
Cnksr3	-0.42	0.897381		Trim44	-0.61	0.596639
Rpl17	-0.54	0.710897		Slc16a1	-0.79	2.42103
Rpl17	-0.54	0.710897		Pcmtd1	-0.52	0.549259
Rpl17	-0.54	0.710897		Cebpa	-0.94	2.35487
Usp6nl	-0.38	0.616562		Trio	-0.55	0.749144
Usp6nl	-0.38	0.616562		Spopl	-0.73	0.577646
Upp1	-0.35	1.27643		Spopl	-0.73	0.577646
Upp1	-0.35	1.27643		Spopl	-0.73	0.577646
Rps6	-0.44	1.12559		Spopl	-0.73	0.577646
Rps6	-0.44	1.12559		Cdk19	-0.56	3.28636
Rps6	-0.44	1.12559		Hmgn5	-0.65	0.662505
Cecr2	-0.51	2.63491		Fn1	-0.88	2.07575
Pcsk5	-0.6	1.10872		Rgs2	-0.53	1.3789
Kif11	-0.57	2.01766		Vegfc	-0.74	1.1584
Smad1	-0.45	0.519274		Ncoa7	-1.1	1.50186
Dgkd	-0.43	0.614127		Ncoa7	-1.1	1.50186
Lipa	-0.46	0.634316		Egr2	-0.65	1.75383
Uri1	-0.44	0.7351		Ccdc93	-0.56	0.625195
Upf2	-0.32	0.628434		Cep55	-0.52	2.1421
Rgs3	-0.44	0.73939		Ttc39b	-0.5	1.06697
Rgs3	-0.44	0.73939		Pcsk5	-0.79	0.872202
Pls3	-0.51	0.577307		Pfkfb3	-0.7	0.713625
Pls3	-0.51	0.577307		Rps6	-0.59	1.00285
Cep55	-0.35	2.78214		Rps6	-0.59	1.00285
Rpl23a	-0.74	0.673532		Rps6	-0.59	1.00285
Ctps	-0.33	1.02415		Smc4	-0.53	0.882797
Timm10b	-0.34	0.8537		Uck2	-0.87	1.31524
Timm10b	-0.34	0.8537		Adamts7	-0.61	2.49183
Timm10b	-0.34	0.8537		Spata13	-0.63	1.37023
Timm10b	-0.34	0.8537		Samd12	-0.8	1.18952
Timm10b	-0.34	0.8537		Pfkfb3	-0.6	0.713625
Upf3b	-0.35	0.704215		Armcx1	-0.88	0.556183
Rpl30	-0.38	0.790013		Rbbp8	-0.47	0.835109
Rpl30	-0.38	0.790013		Arhgef5	-0.76	0.684119
Ptprv	-0.81	1.86146		Arhgef5	-0.76	0.684119
Ptprv	-0.81	1.86146		Cenpf	-0.49	1.49115
2500002B13Rik	-0.52	2.45935		H2-Eb1	-0.9	1.53983
Prcp	-0.31	1.11365		Sorbs2	-1.13	0.949171
Lonrf1	-0.33	1.02116		Bok	-0.94	0.955198
Frat2	-0.43	0.949873		Gch1	-0.53	1.02233
Mest	-0.62	0.628925		Hmgn5	-0.71	0.662505
Glul	-0.29	2.69561		Sap30	-0.45	0.90026
Glul	-0.29	2.69561		Arl4a	-0.41	0.80653
Rab11fip5	-0.32	1.2069		Rpl23a	-0.89	0.649972
Fryl	-0.34	0.784919		Me1	-0.63	1.10106
B4galt3	-0.52	0.79152		Pkp4	-0.5	0.823672
5730409E04Rik	-0.46	0.862303		H2-Ab1	-0.79	1.28138
Rpl7	-0.29	0.725145		Pmaip1	-0.49	1.18578
Adarb1	-0.37	1.84988		Atp10d	-0.47	0.684352
Rbbp8	-0.35	0.909854		S100a11	-0.69	0.707389
H2-Ab1	-0.55	1.20791		Alkbh2	-0.88	0.649216
Sat1	-0.3	0.98077		Ulk4	-0.56	1.20685
Sat1	-0.3	0.98077		Ulk4	-0.56	1.20685
Uaca	-0.4	1.50509		Ulk4	-0.56	1.20685
Cenpf	-0.34	1.76959		Ulk4	-0.56	1.20685
Peak1	-0.3	0.951506		Ulk4	-0.56	1.20685
Igf2r	-0.46	0.636625		Ncoa7	-0.54	1.50186
Rps4x	-0.41	0.685715		Plxna2	-0.91	0.520742
Arl4a	-0.25	0.796888		Sat1	-0.5	0.841109
Airn	-0.54	0.872004		Sat1	-0.5	0.841109
Ttk	-0.33	2.77044		Upp1	-0.5	1.18129
Ksr1	-0.41	0.67809		Gfod1	-0.75	0.696412
S100a10	-0.35	0.876259		Slc7a6	-0.72	1.39323
Vegfc	-0.37	0.825582		Usp6nl	-0.48	0.781154
Pkp4	-0.28	0.874708		Usp6nl	-0.48	0.781154
Tbc1d1	-0.34	1.57202		Adarb1	-0.51	1.46969
Cebpa	-0.56	1.73134		Rpl35a	-0.69	0.983288
Filip1	-0.45	0.672329		Maf	-0.74	1.10586
Filip1	-0.45	0.672329		Mipol1	-0.4	0.651392
Pick1	-0.54	0.867312		Mipol1	-0.4	0.651392
Cenpt	-0.77	1.03105		Mipol1	-0.4	0.651392
Ccser2	-0.27	0.552256		Abcg2	-0.65	0.651794
Pbx1	-0.27	0.626237		Abcg2	-0.65	0.651794
Slc16a1	-0.41	1.6617		Abcg2	-0.65	0.651794
Dnah6	-0.3	2.44896		Abcg2	-0.65	0.651794
Ulk4	-0.38	0.83169		Nfkbid	-0.59	1.25804
Ulk4	-0.38	0.83169		Timm10b	-0.44	0.802918
Ulk4	-0.38	0.83169		Timm10b	-0.44	0.802918
Ulk4	-0.38	0.83169		Timm10b	-0.44	0.802918
Ulk4	-0.38	0.83169		Timm10b	-0.44	0.802918
Cenpe	-0.29	1.5921		Timm10b	-0.44	0.802918
Samd12	-0.44	1.10959		Psat1	-0.55	1.78759
Fkbp3	-0.24	0.559171		Cit	-0.46	1.50218
Ntrk2	-0.77	4.5442		Ctps	-0.41	1.13947
Rgs2	-0.26	2.3486		Tmeff1	-0.6	0.65992
Rpl36a	-0.41	0.759928		Uchl1	-0.9	0.864481
Rpl36a	-0.41	0.759928		Tes	-0.57	1.19694
Prkag2	-0.55	1.08574		Tes	-0.57	1.19694
Arhgef5	-0.5	0.914962		Hivep3	-1.15	1.25094
Arhgef5	-0.5	0.914962		Cd3eap	-0.6	0.683679
Ifit3	-0.48	0.674868		Rps23	-0.42	0.573099
Trappc6a	-0.37	0.600828		Rps23	-0.42	0.573099
Trappc6a	-0.37	0.600828		1600014C10Rik	-0.61	0.595132
Pik3r1	-0.58	0.863303		Kdm7a	-0.83	0.562943
Lap3	-0.27	0.805396		Rpl32	-0.66	0.71065
Rnf152	-0.41	2.54368		Dnhd1	-0.58	0.899261
Dab2ip	-0.44	0.832116		Car5b	-0.42	0.832095
Car14	-0.53	0.963007		Cdc20	-0.62	1.04103
Mef2c	-0.3	0.500611		Ntrk2	-0.88	4.14115
Mef2c	-0.3	0.500611		Usp18	-0.5	0.688597
Mef2c	-0.3	0.500611		Pkig	-0.74	0.976125
Mef2c	-0.3	0.500611		Smad1	-0.51	0.502485
Slc16a2	-0.37	0.699733		Rftn1	-0.82	1.32909
B3galnt1	-0.35	0.636352		Eva1a	-0.58	1.05473
Trio	-0.26	0.598551		Eva1a	-0.58	1.05473
Mrpl17	-0.25	0.6414		Rpl18a	-0.81	0.631798
Cpt2	-0.28	0.62614		Suclg2	-0.4	0.787161
Cpt2	-0.28	0.62614		Nucb2	-0.33	0.597438
Rps14	-0.35	0.585198		Palmd	-0.68	0.725307
Ifngr1	-0.23	1.13272		Palmd	-0.68	0.725307
Smc4	-0.23	0.762331		Tpgs2	-0.37	0.693326
Rpl4	-0.48	0.635182		Tpgs2	-0.37	0.693326
Tbc1d30	-0.45	0.91276		Rpl35	-0.39	0.636033
Nek6	-0.37	1.42709		Nfkbid	-0.68	1.25804
Tardbp	-0.34	0.541201		Prkag2	-0.79	0.803128
Tardbp	-0.34	0.541201		Arhgef26	-0.51	0.825901
Ndst1	-0.4	0.698214		Rpl39	-0.47	0.776084
Rtn4rl2	-0.62	1.28592		Fkbp5	-0.48	2.61652
Rcan1	-0.24	0.555897		Afap1	-0.75	0.504798
Fzd6	-0.39	1.1272		Nek6	-0.6	1.47571
Suclg2	-0.26	0.808622		Cebpa	-0.43	2.35487
Fbxl7	-0.25	0.67075		Map2k7	-0.31	0.514353
Mif	-0.3	1.37868		Cited2	-0.5	0.941963
Eif3f	-0.23	0.51965		Ogfrl1	-0.35	0.744034
Eif3f	-0.23	0.51965		Rgs3	-0.64	0.583719
Eif3f	-0.23	0.51965		Rgs3	-0.64	0.583719
Stt3b	-0.21	0.541377		Fzd6	-0.6	0.799438
Plxnc1	-0.43	0.745531		Cd14	-1.08	3.13169
Arhgap26	-0.26	0.934693		Slc37a2	-0.6	3.62168
Tpgs2	-0.22	0.904647		Slc37a2	-0.6	3.62168
Tpgs2	-0.22	0.904647		Armcx1	-0.8	0.556183
Rab13	-0.45	0.987161		Tm6sf1	-0.73	1.03497
Nmt2	-0.21	0.614656		Ppm1j	-1	1.06299
Rpl21	-0.32	0.550445		Cxcl10	-0.61	3.66049
Hmgb3	-0.28	0.897341		Cotl1	-0.44	2.48439
Fam49b	-0.44	0.616664		Mif	-0.51	1.20818
Fam49b	-0.44	0.616664		Erh	-0.44	0.748881
Lars2	-0.32	0.717573		Erh	-0.44	0.748881
Ildr2	-0.52	1.37405		Erh	-0.44	0.748881
Hdac6	-0.27	0.72791		Pfkl	-0.44	1.87374
Etl4	-0.36	0.695527		B4galt3	-0.51	0.847586
Npl	-0.54	1.0348		Ubxn11	-0.54	0.696781
Wdr75	-0.22	0.509224		Gmnn	-0.41	0.819045
Wdr75	-0.22	0.509224		Msx1	-0.4	1.16087
Lrrfip1	-0.43	0.631984		Tcp11l1	-0.54	1.2681
Palmd	-0.38	0.917975		Amd1	-0.35	3.49122
Palmd	-0.38	0.917975		Lsm5	-0.46	1.11912
Hprt	-0.29	0.56206		Ung	-0.4	1.49054
Esm1	-0.68	0.626059		Tbc1d1	-0.34	1.65611
L3mbtl3	-0.34	0.738461		Dnm3	-0.46	0.954378
Hmgn5	-0.28	0.765802		Klhl2	-0.34	0.632702
Prkag2	-0.57	1.08574		Fth1	-0.37	0.737388
Cdr2	-0.26	0.756955		Fth1	-0.37	0.737388
Rps7	-0.26	0.733412		Arhgef5	-0.37	0.684119
Rps7	-0.26	0.733412		Ctsb	-0.35	0.888884
Pkig	-0.44	1.00112		Rps12	-0.31	1.14959
Ank	-0.23	1.10241		Rps12	-0.31	1.14959
L3mbtl3	-0.44	0.738461		Rps26	-0.48	0.674377
St3gal4	-0.24	0.891427		Rps26	-0.48	0.674377
Lhx6	-0.52	1.57863		Armcx4	-0.5	1.89649
Plekhg1	-0.27	0.53553		Uaca	-0.41	1.03113
Plekhg1	-0.27	0.53553		Cdkn2c	-0.37	0.552677
Cd14	-0.78	1.86911		Gsap	-0.54	1.59976
Lmntd1	1.68	-2.02665		1110017D15Rik	-0.64	1.642
Lmntd1	1.68	-2.02665		Rpl5	-0.31	0.690179
Ptpre	0.96	-0.668878		Ccnb1	-0.36	2.70064
Ptpre	0.96	-0.668878		Tpd52	-0.42	0.879546
Abtb1	0.39	-0.572524		H2-Ab1	-0.76	1.28138
Abtb1	0.39	-0.572524		Ccna2	-0.26	0.780638
Trim16	0.64	-1.15154		Tbc1d30	-0.6	0.823581
Clu	0.7	-0.537248		Gmfb	-0.4	0.564846
Pf4	1.19	-0.985151		Gmfb	-0.4	0.564846
Midn	0.41	-0.543201		Cdk1	-0.35	1.51358
Midn	0.41	-0.543201		Rpl37	-0.3	0.578252
Rdm1	0.6	-0.57928		Rpl37	-0.3	0.578252
Klf10	0.35	-0.934703		Rpl37	-0.3	0.578252
Klf10	0.35	-0.934703		Rpl37	-0.3	0.578252
Klf10	0.35	-0.934703		Rpl37	-0.3	0.578252
Klf10	0.35	-0.934703		Fryl	-0.32	0.687708
Nfe2	0.66	-0.70063		Spc25	-0.34	1.11129
Tex14	0.55	-1.14255		Txnrd1	-0.46	0.895402
Sh2b3	0.36	-0.623682		Rsad2	-0.39	1.79615
Ghr	0.41	-0.887203		Lhx6	-0.89	1.28174
Rnf44	0.34	-0.548395		Prkag2	-0.52	0.803128
Ptp4a3	0.54	-1.02687		Tiparp	-0.29	0.507975
Klf10	0.35	-0.934703		Fryl	-0.52	0.687708
Wdsub1	0.38	-0.983457		Glb1l2	-0.36	0.930822
Clic4	0.38	-0.582425		Sdc1	-0.46	0.572292
Endou	0.59	-0.732972		Hoxb4	-0.55	1.03049
Rnf44	0.32	-0.548395		Ube2s	-0.28	0.738457
A4galt	0.69	-0.876357		Ube2s	-0.28	0.738457
Aldh6a1	0.31	-0.822528		Ube2s	-0.28	0.738457
Vcl	0.34	-1.33366		Tnfaip8	-0.24	0.914499
Csrnp1	0.43	-0.715031		Fam181b	-0.43	1.47218
Arl5b	0.29	-1.27767		Zbtb7c	-0.67	0.757203
Arl5b	0.29	-1.27767		Slc16a6	-0.58	1.49052
Slc35a5	0.29	-1.48204		Fam49b	-0.5	0.868244
Slc35a5	0.29	-1.48204		Fam49b	-0.5	0.868244
P2rx7	0.85	-0.509728		2900005J15Rik	-0.5	1.29074
Arrdc3	0.3	-1.41801		2900005J15Rik	-0.5	1.29074
St8sia6	0.83	-0.502558		Klf10	0.59	-0.69438
Sema6a	0.36	-1.07165		Klf10	0.59	-0.69438
Sirpa	0.51	-1.45108		Klf10	0.59	-0.69438
Inafm2	0.36	-0.570484		Klf10	0.59	-0.69438
Fcho2	0.3	-0.823423		Abtb1	0.54	-0.58324
Csrnp1	0.59	-0.715031		Abtb1	0.54	-0.58324
Jun	0.28	-0.82883		P2rx7	1.39	-0.51041
Frmd6	0.27	-1.34303		Klf10	0.55	-0.69438
Txnip	0.32	-1.01807		Tpst2	0.39	-0.56623
Pim1	0.27	-0.816156		Adamtsl3	1.25	-1.2182
Klf2	0.25	-0.770883		Itga3	0.55	-1.03178
Myo1e	0.83	-0.672145		Gna13	0.6	-0.58302
Adamtsl3	0.99	-1.60933		Gna13	0.53	-0.58302
Sertad2	0.2	-0.522964		Txnip	0.42	-1.12161
Sertad2	0.2	-0.522964		Msi2	0.43	-0.76708
Gm4876	0.26	-0.988641		Trp53cor1	0.98	-1.36988
Arhgef12	0.34	-0.692655		Vcl	0.44	-0.83645
Cryab	1.07	-0.909		Foxf1	0.46	-0.72712
Mgat5	0.37	-0.701272		Foxf1	0.46	-0.72712
Prickle2	0.91	-0.660595		Fam49a	1.02	-1.20553
Prickle1	0.31	-0.766475		Inpp5a	0.33	-0.66684
Slc30a1	0.26	-0.576372		Arhgap42	-2.08	-2.57943
Prr5l	0.61	-1.37303		Evl	-1.55	-0.86708
Pwwp2a	0.22	-0.527559		Enpp2	-1.52	-1.56583
Ces2g	0.46	-1.45272		Edil3	-1.51	-1.25424
Smad6	0.28	-1.10932		Snrpn	-1.41	-1.10111
Arrdc2	0.23	-0.785113		Pde4a	-1.26	-0.68673
Pqlc3	0.32	-1.30367		Adh1	-1.22	-1.47413
Bbc3	0.28	-0.598261		Sstr1	-1.21	-1.03036
Prkca	0.32	-1.50626		Ajuba	-1.19	-1.53284
Ippk	0.26	-0.705804		Rftn2	-1.19	-0.7803
Ippk	0.26	-0.705804		Prdm8	-1.18	-0.89565
Ippk	0.26	-0.705804		Slc16a9	-1.17	-1.8258
Ippk	0.26	-0.705804		Heph	-1.17	-1.82478
Ankrd50	0.19	-0.960821		Tceal1	-1.16	-0.67357
Zfp438	0.26	-0.939247		H2afy2	-1.15	-0.55883
Inpp5a	0.21	-0.944874		Gpc4	-1.12	-2.17585
Tspan17	0.25	-0.595889		Fkbp11	-1.11	-0.86225
Tpst2	0.23	-0.599474		Tril	-1.09	-0.75782
H2-K1	0.29	-0.516896		Abi3bp	-1.08	-1.67471
Hlcs	0.33	-1.05757		Usp13	-1.03	-2.34976
Isyna1	0.86	0.740809		Ptch1	-1	-0.60306
Slc4a8	1.24	0.607688		Wif1	-0.96	-1.59601
Mal	1.97	4.32189		Hoxb5	-0.93	-0.80282
Bmp2	1.28	1.55815		Slc24a4	-0.92	-1.01423
Gda	1.16	2.18988		Slc18b1	-0.92	-1.1946
P2ry2	1.17	2.71494		Slc19a3	-0.92	-2.64307
Gadd45g	0.65	2.01179		Olfml3	-0.87	-1.0768
Celsr1	1.78	1.79789		Fktn	-0.85	-0.54955
Serpina3i	1.4	1.17791		Epor	-0.85	-0.90133
Arhgef25	0.99	1.24342		Tpm2	-0.85	-1.50072
Bhlhe40	0.5	2.17895		Gabarapl1	-0.83	-0.75239
Pparg	1.2	2.99475		Raver2	-0.82	-0.85469
Cfb	2.06	1.6021		Podxl2	-0.82	-0.9814
Hspg2	0.88	2.35763		Lurap1l	-0.81	-0.59285
Hspb8	1.12	3.42599		Irs1	-0.81	-1.5299
Cxcl12	0.83	3.36264		Pir	-0.81	-0.6954
Cd81	1.06	1.13561		Meox2	-0.81	-1.64805
Pkm	0.64	0.706674		Tnfsf10	-0.8	-0.88101
Nos3	0.85	1.57817		Slc35g2	-0.8	-0.92279
Tef	0.47	1.14955		Fst	-0.79	-2.88656
Scn1b	0.99	1.98782		F2r	-0.76	-1.03397
Ephb1	0.62	3.4918		Car2	-0.74	-0.69318
Zfp46	0.77	0.577268		Rerg	-0.73	-1.47587
Slc26a10	0.89	3.53275		Aldh4a1	-0.72	-0.67684
Ciart	0.49	0.954167		Meox2	-0.72	-1.64805
Kank2	0.65	1.9036		Tspyl1	-0.7	-0.54702
Plac8	1.34	1.97614		Bcor	-0.7	-0.72567
Rev1	0.41	0.842645		Tceal1	-0.7	-0.67357
Fbn1	0.81	1.31444		Ptprs	-0.69	-0.54575
Lama1	0.77	5.26709		Prkg1	-0.69	-0.95041
Ahnak	0.6	0.938616		Adam19	-0.68	-0.97495
Pde8a	0.86	0.784126		Plekhm3	-0.67	-0.71406
Nuak1	0.46	0.796032		Pde4a	-0.67	-0.68673
Slc27a1	0.64	1.68137		Sdc2	-0.67	-1.82007
Sh2b2	0.6	2.45426		Vangl2	-0.66	-0.62133
Myc	0.67	0.908183		Reck	-0.66	-1.01405
Pim3	0.41	0.733135		Ndrg2	-0.66	-1.3867
Bnip3	0.49	3.10899		Nr1h3	-0.65	-1.4492
Sertad4	0.76	2.44971		Pde5a	-0.64	-2.05178
Sybu	0.89	2.74131		Cst3	-0.63	-0.71689
Ndrg1	0.69	1.95873		Begain	-0.63	-1.77508
Ppp1r14b	0.5	0.975467		Tmem140	-0.62	-0.9279
Tnfrsf11a	0.92	1.86026		Morn4	-0.62	-0.69204
2610035D17Rik	0.62	2.8688		Pllp	-0.62	-0.68838
Plp2	0.64	1.05215		Akap9	-0.61	-0.54822
Gprc5b	0.44	2.14091		Mid2	-0.61	-0.63398
Ptms	0.38	1.01395		Stox1	-0.59	-0.77701
Tgfb2	0.64	1.6636		Scarb2	-0.57	-0.60811
Vwa1	0.79	2.30761		Rtkn2	-0.57	-2.00675
Socs3	0.46	1.96144		Zscan22	-0.56	-0.73064
Dtx1	1.43	1.58967		H2afy2	-0.55	-0.55883
S100a4	1.42	2.214		Rasl11b	-0.54	-1.79011
Piezo1	0.42	0.762141		Tspan12	-0.54	-0.84365
Cic	0.34	0.552116		Thada	-0.53	-0.82115
Adamts1	0.41	2.15361		Nrxn2	-0.53	-1.42038
Col18a1	0.98	1.58474		Tspan7	-0.53	-0.64413
Slc16a3	0.84	2.72806		St3gal6	-0.52	-0.63885
Pdlim4	1.2	1.24344		Ptpn9	-0.52	-0.66409
Sema6b	0.6	1.7007		Chst15	-0.52	-0.92925
Ttc9	1.33	1.83818		Fam49a	-0.51	-1.20553
Tnfaip2	0.53	1.04856		Reep1	-0.47	-0.66753
Anxa7	1.07	0.512939		Tspan18	-0.46	-0.95684
Spc24	0.51	3.37954		Cyp2j9	-0.44	-0.56591
Ddr1	0.9	1.59953		Tdrp	-0.41	-0.81739
Sft2d2	0.4	0.64517		Lmcd1	-0.39	-0.55098
Reln	0.88	1.20391		Zdhhc9	-0.39	-1.03884
Eif4b	0.4	0.516938		Il1rap	-0.38	-1.16358
Zfp36	0.37	0.557182		Spry1	-0.38	-1.12571
Cd63	0.73	1.45607		Atp8a1	-0.37	-0.89609
Cplx2	1.08	1.42599		Wrn	-0.37	-0.60261
Itga5	0.51	0.950959		Enho	-0.35	-1.13873
Naprt	0.55	1.52739		Zwint	-0.33	-0.56638
Phospho1	0.41	1.39623		Ptpn4	-0.3	-1.1879
2500002B13Rik	1.37	2.45935		Slc20a1	0.37	1.06808
Itga9	0.53	0.937176		Azin1	0.38	0.904598
Tmem221	0.72	1.98507		Cnnm2	0.39	1.10675
Pkm	0.61	0.706674		Ddit4	0.41	1.894
Itgb4	0.87	0.89298		Asf1b	0.43	1.64109
Cmah	1.23	1.86628		Ciart	0.43	0.576593
Rnf128	0.68	5.05905		Ctnnb1	0.43	0.572863
Eef1a1	0.28	0.511652		Pim3	0.46	0.711782
Avpi1	0.32	1.55034		Tef	0.51	1.01508
Slc20a1	0.26	0.531857		2610035D17Rik	0.53	1.98548
Arhgef25	0.83	1.24342		Sdc4	0.55	0.68806
Trim47	0.46	0.624451		Atf3	0.56	1.03301
Asf1b	0.29	1.60371		Plekho1	0.56	0.630005
Tc2n	0.57	2.01342		Cd63	0.6	1.40091
Cdc42ep5	0.72	1.08776		Cd74	0.62	1.47429
Trib3	0.38	1.41286		Garnl3	0.65	0.904135
Nod2	0.44	1.34759		Ablim1	0.65	0.658048
Jag2	0.65	0.971063		Gda	0.67	3.00475
Ablim1	0.46	0.969258		Lama1	0.67	5.51376
Pde2a	0.45	1.70687		Gadd45g	0.69	1.76141
Fasn	0.35	1.00422		Phospho1	0.72	1.21329
Cic	0.26	0.552116		Socs3	0.72	2.42792
Arhgef28	0.32	1.49116		Sh2b2	0.77	2.06677
Tfeb	0.29	0.523805		Timp3	0.78	0.66609
Ddit4	0.27	1.89469		Pkm	0.8	0.849746
Nebl	0.88	2.88611		Slc16a3	0.89	3.18808
AU021092	0.93	0.90685		Synpo	0.92	1.96226
Dapk2	0.49	1.11348		Myo7a	0.94	1.47587
Adra2c	1.06	2.05488		Ak4	0.95	5.03198
Nfe2l1	0.55	0.62423		Col18a1	1.02	1.26356
Adamts9	0.35	1.43167		Fbxl16	1.03	1.37733
Rgs16	0.57	1.54364		Irx3	1.07	2.89649
Zfp423	0.74	1.06543		Plac8	1.12	2.06995
Kras	0.28	0.682073		Syt3	1.19	2.30073
Abca1	0.3	1.42423		Mir6236	1.25	1.17971
Ldha	0.28	2.13009		Syt3	1.26	2.30073
Micall1	0.4	0.893008		Serpina3i	1.29	1.69894
Rasgrp3	0.45	0.768169		2500002B13Rik	1.3	2.51284
Creb3l4	0.66	2.7094		Slc4a8	1.32	0.589485
1700017B05Rik	0.34	0.874536		Mal	1.54	4.50552
Pyroxd2	0.25	1.03983		Cfb	1.55	2.1638
Hic1	0.43	1.34188		Ctsf	1.9	1.62106
S100a6	0.47	1.55717		Tnk1	2.82	4.26178
Plxnb2	0.33	0.742744		Lrg1	2.77	3.66066
Azin1	0.25	1.42235		Lrg1	2.77	3.66066
Rnf149	0.31	1.44545		Oas2	1.63	3.74126
Ldlr	0.42	1.46944		Oas2	1.63	3.74126
Tshz2	0.58	1.03914		Junb	0.65	1.2048
Prkag2	0.26	1.08574		Serpina3n	1.69	2.35316
Tgm2	0.31	0.588997		Naip2	1.25	2.35405
Jag1	0.19	0.692732		Naip2	1.25	2.35405
Atp13a3	0.41	2.80495		Naip2	1.25	2.35405
Anxa2	0.27	1.36917		Vwa1	2.39	1.52753
Plekho1	0.37	0.716291		Vwa1	2.39	1.52753
Tubb2b	0.44	1.38897		Vwa1	2.39	1.52753
Ass1	0.26	0.941137		Rin1	1.18	1.88347
Rassf4	-0.8	-1.60012		C130026I21Rik	0.78	6.26874
Aard	-1.47	-2.10732		Nr1d1	0.65	0.965572
Grb14	-0.76	-2.23325		Lat2	1.99	2.26448
Begain	-1.42	-1.34938		Ltc4s	1.38	3.22955
Lurap1l	-0.71	-0.757412		Tnfaip8	1.36	0.914499
Irs1	-0.68	-1.98884		Tnfaip8	1.36	0.914499
Cd24a	-0.77	-1.49734		Akr1b8	1.49	1.97886
Cfap69	-0.91	-0.988216		Aldoa	0.67	1.21816
Pir	-0.69	-0.883312		Lgals1	1.26	1.13865
Adh1	-1.44	-0.995263		Ackr1	1.44	4.26139
Dock11	-1.08	-1.50199		Ackr1	1.44	4.26139
Pde4a	-1.38	-0.599842		Ackr1	1.44	4.26139
Tdrkh	-0.55	-1.17214		Aig1	1.55	0.945608
Zfp365	-1.2	-2.27285		Nos2	1.59	1.05595
Lrrc36	-0.97	-1.67625		Gapdh	0.86	1.13336
Ell2	-0.42	-1.6957		P4ha2	0.8	1.38969
Hoxb5	-1.46	-1.41512		Tpi1	0.66	1.49133
Abca14	-0.83	-2.34934		Bcl3	0.59	1.17607
Tmcc3	-1.02	-1.18504		Sbno2	0.98	1.05431
Raver2	-0.62	-1.59701		Ier3	1.01	2.37504
Mapk14	-0.53	-0.61882		Ier3	1.01	2.37504
Pag1	-0.48	-2.0046		Samd1	0.49	0.517075
Arhgap42	-0.59	-1.43753		Pabpc1	0.3	0.872756
Tspyl1	-0.42	-0.585159		Trpv4	0.88	1.65071
Car2	-0.46	-0.68747		Hpse	0.68	1.18447
Aldh4a1	-0.56	-0.966187		Serpina3h	0.58	1.45305
Tmcc2	-0.87	-1.63776		Efemp2	0.72	0.516789
Ccdc68	-1.29	-1.34878		Btg2	0.45	0.587141
Tspan7	-0.86	-1.04785		Btg2	0.45	0.587141
Slc24a4	-0.86	-0.954929		Btg2	0.45	0.587141
Gabarapl1	-0.64	-0.907821		Sema6b	0.56	1.75164
Ccng1	-0.37	-0.560662		Sema6b	0.56	1.75164
Tspyl4	-0.52	-1.29457		Sema6b	0.56	1.75164
Aldh2	-0.67	-1.0438		Pisd-ps1	0.39	0.839341
Runx1t1	-0.8	-0.997063		Pisd-ps1	0.39	0.839341
Edil3	-0.57	-1.90477		Pglyrp1	1.21	1.35425
Rasl11b	-0.48	-1.98436		Pglyrp1	1.21	1.35425
Abi3bp	-0.68	-1.74603		Synpo	0.92	1.96226
Hs3st1	-0.4	-0.800767		Ndrg1	0.51	1.38789
St6gal1	-0.58	-0.752969		Lrrc32	0.85	1.11452
Bin1	-0.46	-1.04152		Dusp2	0.54	1.75709
Scarb2	-0.37	-0.94055		Dusp2	0.54	1.75709
Rhobtb3	-0.5	-0.909493		Daxx	0.41	0.601712
Wif1	-0.52	-1.42748		Daxx	0.41	0.601712
Fktn	-0.51	-0.899822		Daxx	0.41	0.601712
Pde4a	-0.83	-0.599842		Fos	0.4	2.39407
App	-0.4	-0.804195		Ssu2	1.24	2.61225
Hpgd	-0.46	-1.68372		Dbp	0.41	1.75191
Hoxb5	-0.72	-1.41512		Birc5	0.39	1.8401
Etv5	-0.29	-1.26712		Birc5	0.39	1.8401
1500009L16Rik	-0.79	-1.11632		P2ry2	1.18	2.27328
Tnfsf10	-0.68	-0.967494		Gm7609	1.04	5.1067
Lactb2	-0.37	-0.882175		Set	0.39	0.694248
Tmem159	-0.4	-0.68561		Tinagl1	0.78	0.603387
Trps1	-0.4	-0.579933		Itga4	-2.62	-2.60141
Hopx	-0.56	-2.67645		Dse	-1.42	-1.31873
Rasgef1a	-0.61	-0.808525		Mdga2	-1.51	-2.80648
Rasa3	-0.37	-1.06476		Mdga2	-1.51	-2.80648
Cysltr2	-0.98	-1.44983		Pcdh19	-1.45	-2.63632
Tbc1d19	-0.46	-0.729178		Tram1l1	-1.72	-2.58883
Mmgt1	-0.28	-0.52365		Tram1l1	-1.72	-2.58883
Rps6ka1	-0.44	-1.2496		Aplnr	-1.71	-0.65738
Reck	-0.43	-1.46573		Adh1	-1.73	-1.47413
Shroom3	-1.04	-0.537959		Adh1	-1.73	-1.47413
Rspo3	-0.61	-2.64498		Ctso	-0.91	-0.55595
Rab27b	-0.45	-1.04361		Ndn	-1.58	-1.59716
Lhfp	-0.6	-1.31296		Ndn	-1.58	-1.59716
Tmeff2	-0.47	-2.75545		Etv1	-1.22	-1.1589
Plekhm3	-0.53	-0.874064		Pcdh18	-1.11	-3.17267
Tspan18	-0.39	-1.11401		Pcdh18	-1.11	-3.17267
Zwint	-0.29	-0.637274		Shkbp1	-0.88	-0.52498
Lepr	-0.76	-0.724337		Mettl24	-0.87	-1.63743
Olfml2a	-0.44	-1.77037		Mettl24	-0.87	-1.63743
Prdm10	-0.3	-1.18193		Prkg1	-1.02	-0.95041
Sil1	-0.43	-0.617756		Dhrs3	-0.88	-1.04796
H2afy2	-0.95	-0.669648		Zfp715	-0.67	-0.73448
Tmem243	-0.27	-1.13508		Zfp715	-0.67	-0.73448
Cacna1c	-1.05	-1.103		Zfp324	-0.86	-0.88101
Kcnk5	-0.48	-1.25337		Dmd	-1.25	-1.66562
Nckap5	-0.61	-0.906318		St5	-1.22	-0.69277
Tmem100	-0.48	-1.40642		Tmem246	-0.71	-0.78165
Arhgef6	-0.53	-1.45459		Mpdz	-0.69	-0.86962
Siah2	-0.28	-0.582529		Map10	-1.02	-1.08337
Prkaa2	-0.4	-0.859656		Map10	-1.02	-1.08337
Usp13	-0.72	-1.55556		Zdhhc15	-1.05	-1.33809
Wfs1	-0.26	-0.546107		Stk11ip	-0.66	-0.57934
Steap2	-0.54	-1.56739		Stk11ip	-0.66	-0.57934
Cst3	-0.32	-0.683749		Fmo1	-1.06	-1.21658
Cdkn2a	-0.58	-1.58997		Gng2	-0.87	-1.04964
Nipa1	-0.4	-1.38531		Gng2	-0.87	-1.04964
Nptx1	-0.59	-1.5995		Gng2	-0.87	-1.04964
Reep1	-0.38	-1.0378		Cyp4v3	-0.76	-0.65751
Hilpda	-0.35	-1.20015		Pigm	-0.55	-0.68843
Mthfd2l	-0.27	-0.678789		Pigm	-0.55	-0.68843
Galc	-0.29	-0.928395		Pigm	-0.55	-0.68843
Hist3h2a	-0.36	-0.539249		Pigm	-0.55	-0.68843
Trim14	-0.48	-0.595863		Dlg3	-0.79	-1.15499
Gm12216	-0.43	-1.11965		Dlg3	-0.79	-1.15499
Icam2	-0.62	-0.809272		Tmem47	-0.76	-0.66843
Lrrc10b	-0.67	-3.18121		Arsj	-1.09	-0.89283
Ago4	-0.42	-0.932683		Tnfrsf11b	-1.2	-2.05224
Apbb1	-0.31	-0.793057		Gem	-0.52	-0.56466
Mpped2	-0.49	-1.19848		Gem	-0.52	-0.56466
Zfp710	-0.34	-0.74355		Fndc1	-0.89	-2.00679
Podxl2	-0.51	-0.753713		Fam110a	-0.65	-0.66956
Tspan8	-0.85	-0.718865		Uggt2	-0.89	-1.37337
Gpx3	-0.61	-1.69654		Ocln	-1.11	-0.9023
Calr3	-0.36	-0.858323		Dpp4	-0.79	-1.10434
Tle1	-0.22	-0.636072		Cnr2	-0.78	-1.92141
Tmem140	-0.46	-1.07832		Cnr2	-0.78	-1.92141
Arsk	-0.28	-1.25099		Cnr2	-0.78	-1.92141
Bcl7a	-0.57	-1.0825		2610203C22Rik	-0.57	-0.68309
Slc25a33	-0.28	-1.68988		2610203C22Rik	-0.57	-0.68309
Icam4	-0.37	-0.968052		Vav3	-0.61	-1.01953
Edem1	-0.21	-0.560587		Hapln3	-1.42	-1.79705
Cyp4b1	-0.34	-2.82411		Nrip1	-0.49	-0.71726
Mr1	-0.45	-0.747103		Nrip1	-0.49	-0.71726
Zfp710	-0.47	-0.74355		Cog7	-0.6	-0.57254
Epor	-0.67	-1.3543		Tet3	-0.5	-0.55096
Dhcr24	-0.27	-0.678522		Swsap1	-0.45	-0.62573
Fkbp11	-0.57	-0.641731		Slc35g2	-0.8	-0.92279
Nrxn2	-0.42	-1.18345		Slc35g2	-0.8	-0.92279
P2rx1	-0.64	-1.05224		Slc35g2	-0.8	-0.92279
Cacna1c	-0.49	-1.103		Tmem135	-0.46	-0.5121
Nicn1	-0.37	-0.503603		Tmem135	-0.46	-0.5121
Nup210	-0.26	-1.31698		Rpn1	-0.68	-0.6265
Avl9	-0.19	-0.722461		Casp2	-0.33	-0.58688
Chst15	-0.35	-1.05096		Nxpe3	-0.44	-0.55462
Prickle2	-0.36	-0.660595		Nxpe3	-0.44	-0.55462
Ggh	-0.22	-0.864059		Meis1	-0.74	-0.99141
Nuak2	-0.32	-0.895244		Agmo	-0.73	-1.32278
Dach1	-0.49	-0.835039		Agmo	-0.73	-1.32278
Thada	-0.25	-0.772923		Il17d	-0.78	-1.0902
Ptpre	-0.68	-0.668878		Il17d	-0.78	-1.0902
Morc4	-0.39	-1.46345		Colgalt2	-0.69	-0.59391
Atp8a1	-0.2	-1.90184		Colgalt2	-0.69	-0.59391
Acap2	-0.42	-0.810993		Ccnjl	-0.59	-0.80038
Ssu2	1.91	3.84615		Ccnjl	-0.59	-0.80038
Ndrg1	0.74	1.95873		Prkg1	-0.75	-0.95041
Vwa1	2.08	2.30761		Fcgrt	-0.76	-0.56483
Vwa1	2.08	2.30761		Agk	-0.41	-0.58137
Dusp2	1.05	2.29822		2010204K13Rik	-0.56	-1.64822
Dusp2	1.05	2.29822		Ceacam1	-0.52	-0.80987
Tmem173	1.38	2.32734		Ceacam1	-0.52	-0.80987
Tmem173	1.38	2.32734		Ceacam1	-0.52	-0.80987
Tmem173	1.38	2.32734		Olfml3	-0.79	-1.0768
Lrrn4cl	2.12	1.31801		Lurap1l	-0.71	-0.59285
Lrrn4cl	2.12	1.31801		Ajuba	-0.72	-1.53284
Lrrc3b	0.99	3.25315		Fgfr2	-0.44	-1.04857
Lrrc3b	0.99	3.25315		Lyn	-0.54	-0.85594
Irx3	1.16	3.51523		Lyn	-0.54	-0.85594
Apold1	0.95	1.40702		Nudt16	-0.34	-0.53443
Apold1	0.95	1.40702		Elf4	-0.54	-0.63888
Apold1	0.95	1.40702		Myh11	-0.42	-2.23476
Lrg1	2.86	3.75594		Minpp1	-0.44	-0.60004
Lrg1	2.86	3.75594		Minpp1	-0.44	-0.60004
Ier3	0.75	1.6743		Grk5	-0.4	-0.5487
Ier3	0.75	1.6743		Grk5	-0.4	-0.5487
Synpo	0.93	2.09873		Il1rl2	-0.63	-1.41118
Osbpl3	0.91	1.73467		Il1rl2	-0.63	-1.41118
Lbp	0.93	1.3936		Ica1	-0.4	-0.78923
Lbp	0.93	1.3936		Ica1	-0.4	-0.78923
Prrg3	1.11	2.08585		Ica1	-0.4	-0.78923
Tpi1	0.81	1.39977		Ica1	-0.4	-0.78923
Synpo	0.99	2.09873		Ica1	-0.4	-0.78923
Map3k1	1.08	1.2471		Nid1	-0.45	-0.56078
Map3k1	1.08	1.2471		Meis1	-0.51	-0.99141
Junb	0.54	0.779157		Ppp1r14a	-0.54	-2.00697
Rin1	1.13	1.78001		Sike1	-0.3	-0.63057
Gapdh	0.92	1.11017		Sike1	-0.3	-0.63057
Egln3	0.87	2.30234
Prelid2	0.56	1.57222
Prelid2	0.56	1.57222
Thbs2	1.17	1.71037
Thbs2	1.17	1.71037
Pkn3	0.68	0.829567
Pkn3	0.68	0.829567
Pkn3	0.68	0.829567
1810006J02Rik	1.99	4.4484
1810006J02Rik	1.99	4.4484
1810006J02Rik	1.99	4.4484
Mmrn1	1.54	0.98829
Mmrn1	1.54	0.98829
Mmrn1	1.54	0.98829
Mmrn1	1.54	0.98829
B3gnt8	1.03	1.09061
Nr1d1	0.59	1.50154
Samd1	0.53	0.580262
Dcst1	2.13	2.66652
Nrp2	0.57	1.96052
Lgals1	1.38	0.783874
Nupr1	1.66	1.22518
Mgst1	0.83	0.747319
Nfkbiz	0.43	0.85016
Tnfaip8	1.58	0.593964
Tnfaip8	1.58	0.593964
St8sia4	0.76	0.853028
C1qtnf1	2.35	1.61599
C1qtnf1	2.35	1.61599
Sncaip	0.53	0.953548
Cyba	0.74	0.522886
Aldoa	0.47	1.15467
Ackr1	1.59	3.65267
Ackr1	1.59	3.65267
Ackr1	1.59	3.65267
Mapk11	0.63	0.812006
Osmr	0.65	1.22933
Rpl41	0.46	0.616989
Trpv4	1.06	1.56961
Akr1b8	1.56	1.71849
Slc2a1	0.39	2.25851
Timp1	0.8	2.46357
Timp1	0.8	2.46357
Timp1	0.8	2.46357
Dbp	0.4	2.78948
Cdc42ep5	0.68	1.08776
Cdc42ep5	0.68	1.08776
4931428F04Rik	0.44	1.14895
Sema6b	0.42	1.7007
Sema6b	0.42	1.7007
Sema6b	0.42	1.7007
Adam15	0.57	1.61215
Trib1	0.38	0.856183
Trib1	0.38	0.856183
Col23a1	0.51	1.27321
Osbpl3	1.4	1.73467
Osbpl3	1.4	1.73467
Gja5	0.88	1.19355
Pde4b	0.93	1.02529
Pde4b	0.93	1.02529
Oas2	1.46	3.21444
Prkcd	0.53	0.68668
Cd59a	0.78	0.949031
Lama4	0.58	1.47387
Tmem252	0.79	1.86553
Tmem252	0.79	1.86553
Bcl3	0.46	1.19427
Eln	0.4	0.744812
Malt1	0.32	0.770021
Malt1	0.32	0.770021
Malt1	0.32	0.770021
Arpc1b	0.46	1.04037
Ninj1	0.35	0.660002
Ninj1	0.35	0.660002
Tinagl1	0.72	0.647486
Fos	0.37	1.89536
Rgp1	0.42	0.676074
Rgp1	0.42	0.676074
Rgp1	0.42	0.676074
Anxa1	0.7	1.17956
Mir22hg	0.35	0.903148
Abhd14a	0.4	0.752761
Tcf23	0.94	1.77386
Ankrd37	0.3	4.49616
Ak1	0.64	1.7298
Ak1	0.64	1.7298
Tm6sf2	0.61	1.35464
P4ha2	0.52	1.46517
Pabpc1	0.25	0.954021
1700025G04Rik	0.4	2.32608
Tpm4	0.41	0.508334
Snai2	0.33	0.927837
Snai2	0.33	0.927837
Galnt15	0.89	0.973114
Galnt15	0.89	0.973114
Acot11	1.11	1.02206
Wee1	0.31	1.074
Wee1	0.31	1.074
4631405J19Rik	0.54	0.981559
4631405J19Rik	0.54	0.981559
4631405J19Rik	0.54	0.981559
Disp1	0.62	1.83587
Abhd11	0.3	0.520245
Sbno2	0.67	0.904159
Erf	0.33	0.877674
Erf	0.33	0.877674
Adamtsl2	0.74	1.50205
Bmx	0.74	1.08426
Bmx	0.74	1.08426
Serpina3h	0.49	0.947181
Fah	0.38	1.45832
Edn1	0.44	1.56207
Procr	0.72	0.973695
Adamtsl1	0.66	1.48298
Fam217b	0.28	0.72488
Gramd1b	0.34	1.20173
Kdelr3	0.5	1.17337
Tnks1bp1	0.41	1.24491
Cebpd	0.22	0.841157
Slc39a1	0.33	0.682094
Slc39a1	0.33	0.682094
Slc39a1	0.33	0.682094
Alox5ap	1.01	1.45552
Alox5ap	1.01	1.45552
Zfp423	0.35	1.06543
Lsm4	0.28	0.509993
Lsm4	0.28	0.509993
Lsm4	0.28	0.509993
Sbno2	0.33	0.904159
Fbln2	0.63	1.17414
Nos2	0.81	1.70188
S100a10	0.42	0.876259
Acss1	0.4	1.68195
Maff	0.34	1.43087
Fgf11	0.47	1.09542
Rbfox2	0.47	0.514191
Crem	0.28	1.02705
Tiam1	0.48	2.555
Hmgn3	0.5	1.08277
Ablim1	0.54	0.969258
Ablim1	0.54	0.969258
Unc13a	0.35	0.602553
Pkig	0.42	1.00112
Pkig	0.42	1.00112
Lalba	0.47	2.61388
Il17ra	0.53	1.38042
Map3k14	0.24	0.813857
Oas1a	0.7	1.18328
Rgcc	0.29	3.75909
Itga4	-1.47	-3.10239
Ido1	-1.06	-1.27653
Ido1	-1.06	-1.27653
Mpdz	-0.74	-0.911378
Tmx4	-0.64	-0.711981
Mettl24	-0.78	-1.66774
Mettl24	-0.78	-1.66774
Rai2	-0.8	-2.09297
Ndn	-1.18	-1.01497
Ndn	-1.18	-1.01497
Angpt2	-0.94	-0.600312
Angpt2	-0.94	-0.600312
Asah1	-0.51	-0.663886
Hrct1	-0.92	-0.964106
Hrct1	-0.92	-0.964106
Tmem246	-0.58	-0.90571
Stk11ip	-0.59	-0.773408
Stk11ip	-0.59	-0.773408
Rnf145	-0.72	-0.702785
Rnf145	-0.72	-0.702785
Casc4	-0.73	-1.21377
Pafah2	-1.17	-0.936084
Pafah2	-1.17	-0.936084
Mdga2	-0.73	-1.50343
Mdga2	-0.73	-1.50343
Sspn	-0.77	-0.621206
Tnik	-0.56	-1.50026
Tnik	-0.56	-1.50026
Tnik	-0.56	-1.50026
AW112010	-1.84	-2.32853
Adh1	-1.05	-0.995263
Adh1	-1.05	-0.995263
Pdlim2	-0.64	-1.29143
Pdlim2	-0.64	-1.29143
Pdlim2	-0.64	-1.29143
C1galt1c1	-0.4	-0.560447
Nt5dc1	-0.36	-0.575005
Tmem106b	-0.38	-0.611762
Tmem106b	-0.38	-0.611762
Slc39a10	-0.32	-0.590381
Rprml	-0.72	-2.02808
Tram1l1	-0.96	-2.73465
Tram1l1	-0.96	-2.73465
Dhrs3	-0.58	-1.57857
Zfp677	-0.78	-2.16921
Tmcc2	-0.48	-1.63776
Mpped2	-0.49	-1.19848
Mpped2	-0.49	-1.19848
Btbd3	-0.47	-0.671091
Btbd3	-0.47	-0.671091
Lmbrd1	-0.32	-0.582473
Cyp4v3	-0.59	-1.27501
Sntb1	-0.68	-2.54704
Etv1	-0.66	-1.40345
St5	-0.74	-0.565137
Fam110a	-0.45	-0.886058
Prrg1	-0.37	-0.71436
Prrg1	-0.37	-0.71436
Prrg1	-0.37	-0.71436
Tmcc3	-0.67	-1.18504
Tmcc3	-0.67	-1.18504
Prdm1	-0.8	-1.61631
Prdm1	-0.8	-1.61631
Tmem71	-0.54	-0.898763
Tmem71	-0.54	-0.898763
Tmem184c	-0.48	-0.899117
Tmem184c	-0.48	-0.899117
Tmem47	-0.43	-0.502349
Ehd3	-0.42	-0.658683
Ece1	-0.56	-0.589271
Ece1	-0.56	-0.589271
Ece1	-0.56	-0.589271
Ece1	-0.56	-0.589271
Ece1	-0.56	-0.589271
Ece1	-0.56	-0.589271
Grtp1	-0.59	-0.999735
Gng2	-0.53	-1.3406
Gng2	-0.53	-1.3406
Gng2	-0.53	-1.3406
Ocln	-0.96	-1.35593
Ero1lb	-0.31	-0.878573
Antxr1	-0.52	-0.651294
Antxr1	-0.52	-0.651294
Oaz2	-0.45	-0.749195
Lrrc36	-1.07	-1.67625
Lrrc36	-1.07	-1.67625
Trdmt1	-0.32	-0.58665
Vasn	-0.49	-1.94169
Cpeb4	-0.26	-0.520054
Arhgef3	-0.6	-1.08449
Zfp266	-0.37	-0.515721
Zfp266	-0.37	-0.515721
Mkrn1	-0.48	-0.828081
Slc40a1	-0.47	-1.1568
Nck2	-0.34	-0.661251
Nck2	-0.34	-0.661251
Agmo	-0.73	-1.06826
Agmo	-0.73	-1.06826
Mtx2	-0.49	-0.507065
Mtx2	-0.49	-0.507065
Tcp11l2	-0.31	-0.555179
Myh11	-0.43	-1.33896
Gm5069	-0.81	-1.69214
Kat2b	-0.35	-0.769863
Kat2b	-0.35	-0.769863
Serp2	-0.53	-1.7438
Serp2	-0.53	-1.7438
Atp13a2	-0.73	-1.11842
Atp13a2	-0.73	-1.11842
Tapbpl	-0.63	-0.539918
Rell1	-0.25	-0.736336
Map7	-0.43	-0.909155
Bet1	-0.27	-0.506929
Pcdh19	-0.4	-2.6475
Rpn1	-0.47	-0.779162
Zfp715	-0.25	-0.788698
Zfp715	-0.25	-0.788698
Angpt1	-0.52	-2.2214
Tmed8	-0.42	-1.28126
Prdm1	-0.44	-1.61631
Prdm1	-0.44	-1.61631
Xdh	-0.35	-0.689034
Xdh	-0.35	-0.689034
Art3	-0.95	-1.4786
F2rl2	-0.84	-1.16471
Lurap1l	-0.59	-0.757412
Smpd1	-0.29	-0.614021
Gem	-0.24	-0.738033
Gem	-0.24	-0.738033
Zfp760	-0.29	-0.910533
Zfp760	-0.29	-0.910533
Ptpn9	-0.36	-0.64316
Tmem245	-0.26	-0.545107
Tmem245	-0.26	-0.545107
Swsap1	-0.26	-0.633772
Extl3	-0.34	-0.528102
Gm13056	-0.39	-0.829267
Lrrc10b	-0.61	-3.18121
Mb21d2	-0.52	-0.775301
Fancb	-0.26	-0.803609
Dpp4	-0.5	-1.41794
Xrcc2	-0.32	-0.966104
Syvn1	-0.31	-0.574826
Nrip1	-0.22	-0.71877
Nrip1	-0.22	-0.71877
Hibch	-0.22	-0.519532
Prkg1	-0.46	-1.44777
Prkg1	-0.46	-1.44777
Prkg1	-0.4	-1.44777
2010204K13Rik	-0.44	-1.98563
Mdfic	-0.32	-0.58393
Pcdh18	-0.38	-2.54386
Pcdh18	-0.38	-2.54386
Nf1	-0.32	-0.748898
Chm	-0.39	-0.647471
Chm	-0.39	-0.647471
Tnfrsf11b	-0.59	-1.16161
Paqr7	-0.39	-1.60128
Paqr7	-0.39	-1.60128
Cstf2	-0.22	-1.04225
Cstf2	-0.22	-1.04225
Cstf2	-0.22	-1.04225
Btbd3	-0.2	-0.671091
Lamp2	-0.29	-0.573599
Arhgef6	-0.5	-1.45459
Arhgef6	-0.5	-1.45459
Zmpste24	-0.38	-0.525355
Spg20	-0.2	-0.574638
Tmx3	-0.2	-0.650003
Cryba4	-0.54	-1.40089
Cryba4	-0.54	-1.40089
Zik1	-0.25	-0.809435
Fmo1	-0.37	-1.60284
Morn2	-0.24	-0.949913
Morn2	-0.24	-0.949913
Nrarp	-0.26	-0.708522
Sh3yl1	-0.22	-0.974048

## Sheet: Figure 5
Panel A		Ctrl siRNA	ERG siRNA
	Junctions	303	83
		163	62
		288	79
	Length	24128.5	10981.2
		18854.4	7825.71
		19987.1	7999.1
Panel C		Ctrl siRNA	ERG siRNA
	CDH13	1	0.353
		1.004	0.359
		0.9	0.356
	BMP2	1	0.29
		2.04	0.45
		1.95	0.15
	HSPG2	1	0.323
		0.941	0.257
		0.8	0.29
	LAMA4	1	0.95
		1.35	0.64
		1.37	0.65
	COL4A1	1	0.58
		1.92	0.93
		1.87	0.27
Panel E		Ctrl siRNA	ERG siRNA	Ctrl siRNA+TGFb	ERG siRNA+TGFb
	ACTA2	1	3.413	2.477	8.053
		0.825	3.942	4.013	9.422
		0.9	3.5	3.2	8.5
	COL1A1	1	2.373	1.266	5.912
		0.866	2.639	1.839	5.282
		0.9	2.5	1.5	5.5
Panel F
Panel G		Ctrl siRNA	ERG siRNA
	Collagen I	0.04	0.07
		0.05	0.078
		0.045	0.067
		0.053	0.068
	Fibronectin	0.1	0.15
		0.11	0.17
		0.13	0.18
		0.09	0.2
Panel I
Database used:	Swissprot human Jan 2020 with a reversed sequence decoy
Protein False Discovery Rate (FDR):	1.0% : percent of the listed proteins that may be false positives. Most likely to be among the 1 peptide protein matches.
Accession Swissprot db	Description	Gene	Abundance Ratio: (secreted 2) / (secreted 1)	Abundances (Grouped): secreted 1	Abundances (Grouped): secreted 2	Coverage [%]	# Peptides	# Unique Peptides	MW [kDa]	calc. pI	Modifications
P01834	Immunoglobulin kappa constant OS=Homo sapiens OX=9606 GN=IGKC PE=1 SV=2	IGKC	0.328	121.8	40	7	1	1	11.8	6.52
P03956	Interstitial collagenase OS=Homo sapiens OX=9606 GN=MMP1 PE=1 SV=3	MMP1	0.338	142.2	48.1	13	6	6	54	6.96
Q8IZT6	Abnormal spindle-like microcephaly-associated protein OS=Homo sapiens OX=9606 GN=ASPM PE=1 SV=2	ASPM	0.36	183.4	65.9	0	1	1	409.5	10.45
Q14444	Caprin-1 OS=Homo sapiens OX=9606 GN=CAPRIN1 PE=1 SV=2	CAPRIN1	0.381	178.5	68	3	1	1	78.3	5.25
P01857	Immunoglobulin heavy constant gamma 1 OS=Homo sapiens OX=9606 GN=IGHG1 PE=1 SV=1	IGHG1	0.39	142.3	55.6	30	6	6	36.1	8.19
P47756	F-actin-capping protein subunit beta OS=Homo sapiens OX=9606 GN=CAPZB PE=1 SV=4	CAPZB	0.392	287.4	112.6	14	3	3	31.3	5.59
Q9Y5Y7	Lymphatic vessel endothelial hyaluronic acid receptor 1 OS=Homo sapiens OX=9606 GN=LYVE1 PE=1 SV=2	LYVE1	0.409	165.7	67.7	8	3	3	35.2	8.28
P31150	Rab GDP dissociation inhibitor alpha OS=Homo sapiens OX=9606 GN=GDI1 PE=1 SV=2	GDI1	0.422	125.9	53.1	16	5	1	50.6	5.14
Q14974	Importin subunit beta-1 OS=Homo sapiens OX=9606 GN=KPNB1 PE=1 SV=2	KPNB1	0.427	280.2	119.8	3	2	2	97.1	4.78
Q9Y608	Leucine-rich repeat flightless-interacting protein 2 OS=Homo sapiens OX=9606 GN=LRRFIP2 PE=1 SV=1	LRRFIP2	0.427	105	44.8	1	1	1	82.1	6.95
P08670	Vimentin OS=Homo sapiens OX=9606 GN=VIM PE=1 SV=4	VIM	0.436	123.7	54	54	27	26	53.6	5.12
P62328	Thymosin beta-4 OS=Homo sapiens OX=9606 GN=TMSB4X PE=1 SV=2	TMSB4X	0.438	114.1	49.9	57	3	2	5.1	5.06
Q16777	Histone H2A type 2-C OS=Homo sapiens OX=9606 GN=H2AC20 PE=1 SV=4	H2AC20	0.439	120.4	52.9	23	2	2	14	10.9
O00501	Claudin-5 OS=Homo sapiens OX=9606 GN=CLDN5 PE=1 SV=1	CLDN5	0.444	140.7	62.4	5	1	1	23.1	7.91
Q02218	2-oxoglutarate dehydrogenase, mitochondrial OS=Homo sapiens OX=9606 GN=OGDH PE=1 SV=3	OGDH	0.46	112	51.6	1	1	1	115.9	6.86
Q99436	Proteasome subunit beta type-7 OS=Homo sapiens OX=9606 GN=PSMB7 PE=1 SV=1	PSMB7	0.462	273.6	126.4	10	1	1	29.9	7.68
P67936	Tropomyosin alpha-4 chain OS=Homo sapiens OX=9606 GN=TPM4 PE=1 SV=3	TPM4	0.465	134.6	62.6	62	29	20	28.5	4.69
P62314	Small nuclear ribonucleoprotein Sm D1 OS=Homo sapiens OX=9606 GN=SNRPD1 PE=1 SV=1	SNRPD1	0.465	273.1	126.9	17	1	1	13.3	11.56
P17980	26S proteasome regulatory subunit 6A OS=Homo sapiens OX=9606 GN=PSMC3 PE=1 SV=3	PSMC3	0.469	272.3	127.7	12	2	2	49.2	5.24
Q96FQ6	Protein S100-A16 OS=Homo sapiens OX=9606 GN=S100A16 PE=1 SV=1	S100A16	0.473	271.6	128.4	29	2	2	11.8	6.79
P09382	Galectin-1 OS=Homo sapiens OX=9606 GN=LGALS1 PE=1 SV=2	LGALS1	0.478	130	62.2	58	7	7	14.7	5.5
P30084	Enoyl-CoA hydratase, mitochondrial OS=Homo sapiens OX=9606 GN=ECHS1 PE=1 SV=4	ECHS1	0.479	145.6	69.7	6	1	1	31.4	8.07
P62942	Peptidyl-prolyl cis-trans isomerase FKBP1A OS=Homo sapiens OX=9606 GN=FKBP1A PE=1 SV=2	FKBP1A	0.48	166.3	79.8	13	1	1	11.9	8.16
P49407	Beta-arrestin-1 OS=Homo sapiens OX=9606 GN=ARRB1 PE=1 SV=2	ARRB1	0.482	137.8	66.4	7	1	1	47	6.2
P00491	Purine nucleoside phosphorylase OS=Homo sapiens OX=9606 GN=PNP PE=1 SV=2	PNP	0.496	133.3	66.1	30	7	7	32.1	6.95
P50454	Serpin H1 OS=Homo sapiens OX=9606 GN=SERPINH1 PE=1 SV=2	SERPINH1	0.501	266.5	133.5	6	1	1	46.4	8.69
P09493	Tropomyosin alpha-1 chain OS=Homo sapiens OX=9606 GN=TPM1 PE=1 SV=2	TPM1	0.502	122.4	61.5	30	10	3	32.7	4.74
P32455	Guanylate-binding protein 1 OS=Homo sapiens OX=9606 GN=GBP1 PE=1 SV=2	GBP1	0.512	132.4	67.8	4	1	1	67.9	6.32
P30085	UMP-CMP kinase OS=Homo sapiens OX=9606 GN=CMPK1 PE=1 SV=3	CMPK1	0.513	264.4	135.6	9	1	1	22.2	5.57
Q9ULL8	Protein Shroom4 OS=Homo sapiens OX=9606 GN=SHROOM4 PE=1 SV=3	SHROOM4	0.517	202.8	104.7	1	1	1	164.8	6.65
P63313	Thymosin beta-10 OS=Homo sapiens OX=9606 GN=TMSB10 PE=1 SV=2	TMSB10	0.52	107.4	55.9	48	2	1	5	5.36
Q04760	Lactoylglutathione lyase OS=Homo sapiens OX=9606 GN=GLO1 PE=1 SV=4	GLO1	0.52	150	78	20	3	3	20.8	5.31
P09936	Ubiquitin carboxyl-terminal hydrolase isozyme L1 OS=Homo sapiens OX=9606 GN=UCHL1 PE=1 SV=2	UCHL1	0.524	110.8	58	9	2	2	24.8	5.48
P62847	40S ribosomal protein S24 OS=Homo sapiens OX=9606 GN=RPS24 PE=1 SV=1	RPS24	0.526	191.5	100.7	9	1	1	15.4	10.78
P09211	Glutathione S-transferase P OS=Homo sapiens OX=9606 GN=GSTP1 PE=1 SV=2	GSTP1	0.527	128.3	67.6	29	4	4	23.3	5.64
P51965	Ubiquitin-conjugating enzyme E2 E1 OS=Homo sapiens OX=9606 GN=UBE2E1 PE=1 SV=1	UBE2E1	0.528	119.6	63.2	12	1	1	21.4	8.53
O95865	N(G),N(G)-dimethylarginine dimethylaminohydrolase 2 OS=Homo sapiens OX=9606 GN=DDAH2 PE=1 SV=1	DDAH2	0.528	172.2	90.9	8	1	1	29.6	6.01
Q9NTK5	Obg-like ATPase 1 OS=Homo sapiens OX=9606 GN=OLA1 PE=1 SV=2	OLA1	0.53	116.5	61.7	4	1	1	44.7	7.81
P21291	Cysteine and glycine-rich protein 1 OS=Homo sapiens OX=9606 GN=CSRP1 PE=1 SV=3	CSRP1	0.531	261.3	138.7	9	1	1	20.6	8.57
A0A0C4DH38	Immunoglobulin heavy variable 5-51 OS=Homo sapiens OX=9606 GN=IGHV5-51 PE=3 SV=1	IGHV5-51	0.531	88	46.7	6	1	1	12.7	8.27
Q6DD88	Atlastin-3 OS=Homo sapiens OX=9606 GN=ATL3 PE=1 SV=1	ATL3	0.533	260.9	139.1	4	1	1	60.5	5.66
P60660	Myosin light polypeptide 6 OS=Homo sapiens OX=9606 GN=MYL6 PE=1 SV=2	MYL6	0.534	118.3	63.1	25	3	3	16.9	4.65
Q7KZF4	Staphylococcal nuclease domain-containing protein 1 OS=Homo sapiens OX=9606 GN=SND1 PE=1 SV=1	SND1	0.534	101.6	54.2	2	1	1	101.9	7.17
P38646	Stress-70 protein, mitochondrial OS=Homo sapiens OX=9606 GN=HSPA9 PE=1 SV=2	HSPA9	0.54	112.8	60.9	3	2	1	73.6	6.16
Q9UI12	V-type proton ATPase subunit H OS=Homo sapiens OX=9606 GN=ATP6V1H PE=1 SV=1	ATP6V1H	0.543	259.2	140.8	4	1	1	55.8	6.48
Q86V81	THO complex subunit 4 OS=Homo sapiens OX=9606 GN=ALYREF PE=1 SV=3	ALYREF	0.547	258.5	141.5	11	1	1	26.9	11.15
P05387	60S acidic ribosomal protein P2 OS=Homo sapiens OX=9606 GN=RPLP2 PE=1 SV=1	RPLP2	0.55	135.2	74.3	32	5	5	11.7	4.54
Q16543	Hsp90 co-chaperone Cdc37 OS=Homo sapiens OX=9606 GN=CDC37 PE=1 SV=1	CDC37	0.551	141.9	78.2	8	2	2	44.4	5.25
Q07021	Complement component 1 Q subcomponent-binding protein, mitochondrial OS=Homo sapiens OX=9606 GN=C1QBP PE=1 SV=1	C1QBP	0.554	93.9	52	10	1	1	31.3	4.84
Q16630	Cleavage and polyadenylation specificity factor subunit 6 OS=Homo sapiens OX=9606 GN=CPSF6 PE=1 SV=2	CPSF6	0.561	256.3	143.7	5	1	1	59.2	7.15
O00629	Importin subunit alpha-3 OS=Homo sapiens OX=9606 GN=KPNA4 PE=1 SV=1	KPNA4	0.565	255.6	144.4	6	3	1	57.9	4.96
P47813	Eukaryotic translation initiation factor 1A, X-chromosomal OS=Homo sapiens OX=9606 GN=EIF1AX PE=1 SV=2	EIF1AX	0.571	143.4	81.9	21	1	1	16.5	5.24
P62826	GTP-binding nuclear protein Ran OS=Homo sapiens OX=9606 GN=RAN PE=1 SV=3	RAN	0.573	154.4	88.5	6	1	1	24.4	7.49
P35998	26S proteasome regulatory subunit 7 OS=Homo sapiens OX=9606 GN=PSMC2 PE=1 SV=3	PSMC2	0.574	142.2	81.6	5	1	1	48.6	5.95
Q14533	Keratin, type II cuticular Hb1 OS=Homo sapiens OX=9606 GN=KRT81 PE=1 SV=3	KRT81	0.577	124	71.5	11	3	2	54.9	5.47
P54687	Branched-chain-amino-acid aminotransferase, cytosolic OS=Homo sapiens OX=9606 GN=BCAT1 PE=1 SV=3	BCAT1	0.578	161.2	93.2	3	1	1	42.9	5.3
O95810	Caveolae-associated protein 2 OS=Homo sapiens OX=9606 GN=CAVIN2 PE=1 SV=3	CAVIN2	0.582	123.4	71.8	14	3	3	47.1	5.21
P63173	60S ribosomal protein L38 OS=Homo sapiens OX=9606 GN=RPL38 PE=1 SV=2	RPL38	0.582	98.9	57.6	17	1	1	8.2	10.1
P61604	10 kDa heat shock protein, mitochondrial OS=Homo sapiens OX=9606 GN=HSPE1 PE=1 SV=2	HSPE1	0.584	118.6	69.2	10	1	1	10.9	8.92
P16989	Y-box-binding protein 3 OS=Homo sapiens OX=9606 GN=YBX3 PE=1 SV=4	YBX3	0.585	110.4	64.6	4	2	2	40.1	9.77
Q96TA1	Protein Niban 2 OS=Homo sapiens OX=9606 GN=NIBAN2 PE=1 SV=3	NIBAN2	0.585	252.4	147.6	3	1	1	84.1	6.19
Q99439	Calponin-2 OS=Homo sapiens OX=9606 GN=CNN2 PE=1 SV=4	CNN2	0.586	98.3	57.5	14	2	2	33.7	7.33
Q6YHK3	CD109 antigen OS=Homo sapiens OX=9606 GN=CD109 PE=1 SV=2	CD109	0.587	175.7	103.2	5	4	4	161.6	5.85
Q16666	Gamma-interferon-inducible protein 16 OS=Homo sapiens OX=9606 GN=IFI16 PE=1 SV=3	IFI16	0.593	122.8	72.8	4	2	2	88.2	9.28
Q9NZM1	Myoferlin OS=Homo sapiens OX=9606 GN=MYOF PE=1 SV=1	MYOF	0.594	250.9	149.1	1	1	1	234.6	6.18
Q9BZZ5	Apoptosis inhibitor 5 OS=Homo sapiens OX=9606 GN=API5 PE=1 SV=3	API5	0.594	250.9	149.1	4	1	1	59	7.34
O14798	Tumor necrosis factor receptor superfamily member 10C OS=Homo sapiens OX=9606 GN=TNFRSF10C PE=1 SV=3	TNFRSF10C	0.595	136.5	81.1	3	1	1	27.4	4.82
P13667	Protein disulfide-isomerase A4 OS=Homo sapiens OX=9606 GN=PDIA4 PE=1 SV=2	PDIA4	0.595	161.4	96	12	5	5	72.9	5.07
O00410	Importin-5 OS=Homo sapiens OX=9606 GN=IPO5 PE=1 SV=4	IPO5	0.597	146.2	87.3	1	1	1	123.6	4.94
O95782	AP-2 complex subunit alpha-1 OS=Homo sapiens OX=9606 GN=AP2A1 PE=1 SV=3	AP2A1	0.602	113.9	68.6	2	2	2	107.5	7.03
O00468	Agrin OS=Homo sapiens OX=9606 GN=AGRN PE=1 SV=6	AGRN	0.604	140.4	84.8	4	4	4	217.2	6.39
Q9P013	Spliceosome-associated protein CWC15 homolog OS=Homo sapiens OX=9606 GN=CWC15 PE=1 SV=2	CWC15	0.608	90.1	54.8	23	2	2	26.6	5.71
P62333	26S proteasome regulatory subunit 10B OS=Homo sapiens OX=9606 GN=PSMC6 PE=1 SV=1	PSMC6	0.611	179.5	109.6	4	1	1	44.1	7.49
P35606	Coatomer subunit beta' OS=Homo sapiens OX=9606 GN=COPB2 PE=1 SV=2	COPB2	0.612	248.1	151.9	6	2	2	102.4	5.27
P04275	von Willebrand factor OS=Homo sapiens OX=9606 GN=VWF PE=1 SV=4	VWF	0.613	128.1	78.5	9	18	18	309.1	5.48
Q08174	Protocadherin-1 OS=Homo sapiens OX=9606 GN=PCDH1 PE=1 SV=2	PCDH1	0.614	166.4	102.1	1	1	1	114.7	5.03
Q09666	Neuroblast differentiation-associated protein AHNAK OS=Homo sapiens OX=9606 GN=AHNAK PE=1 SV=2	AHNAK	0.615	113.4	69.7	11	17	17	628.7	6.15
O60506	Heterogeneous nuclear ribonucleoprotein Q OS=Homo sapiens OX=9606 GN=SYNCRIP PE=1 SV=2	SYNCRIP	0.616	109	67.2	3	2	1	69.6	8.59
P42785	Lysosomal Pro-X carboxypeptidase OS=Homo sapiens OX=9606 GN=PRCP PE=1 SV=1	PRCP	0.617	247.4	152.6	4	1	1	55.8	7.21
P55290	Cadherin-13 OS=Homo sapiens OX=9606 GN=CDH13 PE=1 SV=1	CDH13	0.617	83	51.2	3	1	1	78.2	4.98
P23528	Cofilin-1 OS=Homo sapiens OX=9606 GN=CFL1 PE=1 SV=3	CFL1	0.62	125.1	77.5	42	10	10	18.5	8.09
P37802	Transgelin-2 OS=Homo sapiens OX=9606 GN=TAGLN2 PE=1 SV=3	TAGLN2	0.62	107.2	66.4	35	7	7	22.4	8.25
Q9UKK9	ADP-sugar pyrophosphatase OS=Homo sapiens OX=9606 GN=NUDT5 PE=1 SV=1	NUDT5	0.623	166.6	103.8	6	1	1	24.3	4.94
Q9NQC3	Reticulon-4 OS=Homo sapiens OX=9606 GN=RTN4 PE=1 SV=2	RTN4	0.625	133.6	83.5	10	7	7	129.9	4.5
P02765	Alpha-2-HS-glycoprotein OS=Homo sapiens OX=9606 GN=AHSG PE=1 SV=2	AHSG	0.625	90.7	56.7	4	2	2	39.3	5.72
O14950	Myosin regulatory light chain 12B OS=Homo sapiens OX=9606 GN=MYL12B PE=1 SV=2	MYL12B	0.627	128.1	80.3	22	3	3	19.8	4.84
P30101	Protein disulfide-isomerase A3 OS=Homo sapiens OX=9606 GN=PDIA3 PE=1 SV=4	PDIA3	0.628	120.8	75.8	12	6	6	56.7	6.35
O14979	Heterogeneous nuclear ribonucleoprotein D-like OS=Homo sapiens OX=9606 GN=HNRNPDL PE=1 SV=3	HNRNPDL	0.628	120.2	75.4	5	2	2	46.4	9.57
Q15084	Protein disulfide-isomerase A6 OS=Homo sapiens OX=9606 GN=PDIA6 PE=1 SV=1	PDIA6	0.628	124.8	78.4	11	4	4	48.1	5.08
Q02809	Procollagen-lysine,2-oxoglutarate 5-dioxygenase 1 OS=Homo sapiens OX=9606 GN=PLOD1 PE=1 SV=2	PLOD1	0.629	81.5	51.3	2	1	1	83.5	6.95
Q9Y696	Chloride intracellular channel protein 4 OS=Homo sapiens OX=9606 GN=CLIC4 PE=1 SV=4	CLIC4	0.631	130.1	82.1	25	5	5	28.8	5.59
Q8NDH3	Probable aminopeptidase NPEPL1 OS=Homo sapiens OX=9606 GN=NPEPL1 PE=1 SV=3	NPEPL1	0.632	168.3	106.4	3	1	1	55.8	6.87
P99999	Cytochrome c OS=Homo sapiens OX=9606 GN=CYCS PE=1 SV=2	CYCS	0.633	121.5	76.9	9	1	1	11.7	9.57
P10599	Thioredoxin OS=Homo sapiens OX=9606 GN=TXN PE=1 SV=3	TXN	0.635	121.6	77.2	37	3	3	11.7	4.92
P36959	GMP reductase 1 OS=Homo sapiens OX=9606 GN=GMPR PE=1 SV=1	GMPR	0.635	130.5	82.9	6	1	1	37.4	7.06
P46108	Adapter molecule crk OS=Homo sapiens OX=9606 GN=CRK PE=1 SV=2	CRK	0.636	133.6	85	7	2	2	33.8	5.55
Q92820	Gamma-glutamyl hydrolase OS=Homo sapiens OX=9606 GN=GGH PE=1 SV=2	GGH	0.637	127	80.9	10	2	2	35.9	7.11
P06753	Tropomyosin alpha-3 chain OS=Homo sapiens OX=9606 GN=TPM3 PE=1 SV=2	TPM3	0.64	135.2	86.5	39	14	5	32.9	4.72
P54886	Delta-1-pyrroline-5-carboxylate synthase OS=Homo sapiens OX=9606 GN=ALDH18A1 PE=1 SV=2	ALDH18A1	0.64	243.9	156.1	3	1	1	87.2	7.12
Q92626	Peroxidasin homolog OS=Homo sapiens OX=9606 GN=PXDN PE=1 SV=2	PXDN	0.644	101.5	65.4	0	1	1	165.2	7.17
P48681	Nestin OS=Homo sapiens OX=9606 GN=NES PE=1 SV=2	NES	0.644	113.4	73	15	18	18	177.3	4.36
P38606	V-type proton ATPase catalytic subunit A OS=Homo sapiens OX=9606 GN=ATP6V1A PE=1 SV=2	ATP6V1A	0.644	144.6	93.1	3	1	1	68.3	5.52
P31948	Stress-induced-phosphoprotein 1 OS=Homo sapiens OX=9606 GN=STIP1 PE=1 SV=1	STIP1	0.645	126.2	81.3	7	4	4	62.6	6.8
P06132	Uroporphyrinogen decarboxylase OS=Homo sapiens OX=9606 GN=UROD PE=1 SV=2	UROD	0.645	243.2	156.8	7	1	1	40.8	6.14
Q02952	A-kinase anchor protein 12 OS=Homo sapiens OX=9606 GN=AKAP12 PE=1 SV=4	AKAP12	0.646	117.3	75.8	29	31	31	191.4	4.41
Q9P2E9	Ribosome-binding protein 1 OS=Homo sapiens OX=9606 GN=RRBP1 PE=1 SV=5	RRBP1	0.646	112.6	72.7	28	22	22	152.4	8.6
P62136	Serine/threonine-protein phosphatase PP1-alpha catalytic subunit OS=Homo sapiens OX=9606 GN=PPP1CA PE=1 SV=1	PPP1CA	0.648	201.6	130.7	8	2	2	37.5	6.33
Q01518	Adenylyl cyclase-associated protein 1 OS=Homo sapiens OX=9606 GN=CAP1 PE=1 SV=5	CAP1	0.648	110.9	71.9	22	9	9	51.9	8.06
P30154	Serine/threonine-protein phosphatase 2A 65 kDa regulatory subunit A beta isoform OS=Homo sapiens OX=9606 GN=PPP2R1B PE=1 SV=3	PPP2R1B	0.649	195.6	126.9	6	3	3	66.2	4.94
P52565	Rho GDP-dissociation inhibitor 1 OS=Homo sapiens OX=9606 GN=ARHGDIA PE=1 SV=3	ARHGDIA	0.651	113.3	73.7	36	4	4	23.2	5.11
Q9BWD1	Acetyl-CoA acetyltransferase, cytosolic OS=Homo sapiens OX=9606 GN=ACAT2 PE=1 SV=2	ACAT2	0.652	242.1	157.9	7	1	1	41.3	6.92
P52907	F-actin-capping protein subunit alpha-1 OS=Homo sapiens OX=9606 GN=CAPZA1 PE=1 SV=3	CAPZA1	0.654	151.1	98.8	5	1	1	32.9	5.69
P83916	Chromobox protein homolog 1 OS=Homo sapiens OX=9606 GN=CBX1 PE=1 SV=1	CBX1	0.655	105.9	69.4	14	2	2	21.4	4.93
P10909	Clusterin OS=Homo sapiens OX=9606 GN=CLU PE=1 SV=1	CLU	0.655	88.3	57.9	4	2	2	52.5	6.27
Q15642	Cdc42-interacting protein 4 OS=Homo sapiens OX=9606 GN=TRIP10 PE=1 SV=3	TRIP10	0.656	241.5	158.5	3	1	1	68.3	5.73
Q9Y262	Eukaryotic translation initiation factor 3 subunit L OS=Homo sapiens OX=9606 GN=EIF3L PE=1 SV=1	EIF3L	0.658	114.5	75.3	4	1	1	66.7	6.34
P43121	Cell surface glycoprotein MUC18 OS=Homo sapiens OX=9606 GN=MCAM PE=1 SV=2	MCAM	0.659	111.6	73.5	23	13	13	71.6	5.76
Q5ST30	Valine--tRNA ligase, mitochondrial OS=Homo sapiens OX=9606 GN=VARS2 PE=1 SV=2	VARS2	0.66	241	159	2	1	1	118.4	7.02
P04792	Heat shock protein beta-1 OS=Homo sapiens OX=9606 GN=HSPB1 PE=1 SV=2	HSPB1	0.665	151.3	100.6	39	5	5	22.8	6.4
P30041	Peroxiredoxin-6 OS=Homo sapiens OX=9606 GN=PRDX6 PE=1 SV=3	PRDX6	0.666	117.1	78	30	6	6	25	6.38
O60502	Protein O-GlcNAcase OS=Homo sapiens OX=9606 GN=OGA PE=1 SV=2	OGA	0.667	130.4	87	2	1	1	102.8	4.91
Q13620	Cullin-4B OS=Homo sapiens OX=9606 GN=CUL4B PE=1 SV=4	CUL4B	0.671	121	81.3	1	1	1	103.9	7.37
P63104	14-3-3 protein zeta/delta OS=Homo sapiens OX=9606 GN=YWHAZ PE=1 SV=1	YWHAZ	0.671	123.8	83.1	43	9	6	27.7	4.79
P30048	Thioredoxin-dependent peroxide reductase, mitochondrial OS=Homo sapiens OX=9606 GN=PRDX3 PE=1 SV=3	PRDX3	0.672	174.6	117.3	10	2	2	27.7	7.78
Q01813	ATP-dependent 6-phosphofructokinase, platelet type OS=Homo sapiens OX=9606 GN=PFKP PE=1 SV=2	PFKP	0.673	129	86.9	7	4	4	85.5	7.55
Q99729	Heterogeneous nuclear ribonucleoprotein A/B OS=Homo sapiens OX=9606 GN=HNRNPAB PE=1 SV=2	HNRNPAB	0.675	86.1	58.2	2	1	1	36.2	8.21
P13797	Plastin-3 OS=Homo sapiens OX=9606 GN=PLS3 PE=1 SV=4	PLS3	0.676	140.7	95.1	18	10	10	70.8	5.6
P60953	Cell division control protein 42 homolog OS=Homo sapiens OX=9606 GN=CDC42 PE=1 SV=2	CDC42	0.676	126.7	85.7	20	3	3	21.2	6.55
P08572	Collagen alpha-2(IV) chain OS=Homo sapiens OX=9606 GN=COL4A2 PE=1 SV=4	COL4A2	0.677	176.2	119.3	1	1	1	167.4	8.66
P42574	Caspase-3 OS=Homo sapiens OX=9606 GN=CASP3 PE=1 SV=2	CASP3	0.679	98.3	66.8	4	2	2	31.6	6.54
P26639	Threonine--tRNA ligase 1, cytoplasmic OS=Homo sapiens OX=9606 GN=TARS1 PE=1 SV=3	TARS1	0.68	238.1	161.9	3	1	1	83.4	6.67
P00441	Superoxide dismutase [Cu-Zn] OS=Homo sapiens OX=9606 GN=SOD1 PE=1 SV=2	SOD1	0.683	114.9	78.5	75	10	10	15.9	6.13
P18085	ADP-ribosylation factor 4 OS=Homo sapiens OX=9606 GN=ARF4 PE=1 SV=3	ARF4	0.683	128.9	88.1	17	2	2	20.5	7.14
P41250	Glycine--tRNA ligase OS=Homo sapiens OX=9606 GN=GARS1 PE=1 SV=3	GARS1	0.684	136	93.1	8	4	4	83.1	7.03
Q12765	Secernin-1 OS=Homo sapiens OX=9606 GN=SCRN1 PE=1 SV=2	SCRN1	0.684	103.1	70.6	7	2	2	46.4	4.75
P41227	N-alpha-acetyltransferase 10 OS=Homo sapiens OX=9606 GN=NAA10 PE=1 SV=1	NAA10	0.686	151	103.5	6	1	1	26.4	5.64
Q96AG4	Leucine-rich repeat-containing protein 59 OS=Homo sapiens OX=9606 GN=LRRC59 PE=1 SV=1	LRRC59	0.689	135	93	9	1	1	34.9	9.57
O43707	Alpha-actinin-4 OS=Homo sapiens OX=9606 GN=ACTN4 PE=1 SV=2	ACTN4	0.69	119.8	82.7	23	19	10	104.8	5.44
P56537	Eukaryotic translation initiation factor 6 OS=Homo sapiens OX=9606 GN=EIF6 PE=1 SV=1	EIF6	0.691	146.2	101	10	1	1	26.6	4.68
P68036	Ubiquitin-conjugating enzyme E2 L3 OS=Homo sapiens OX=9606 GN=UBE2L3 PE=1 SV=1	UBE2L3	0.692	85.1	58.9	14	2	2	17.9	8.51
P33151	Cadherin-5 OS=Homo sapiens OX=9606 GN=CDH5 PE=1 SV=5	CDH5	0.693	91.9	63.7	2	1	1	87.5	5.43
P62258	14-3-3 protein epsilon OS=Homo sapiens OX=9606 GN=YWHAE PE=1 SV=1	YWHAE	0.698	133.6	93.2	16	4	2	29.2	4.74
Q9Y266	Nuclear migration protein nudC OS=Homo sapiens OX=9606 GN=NUDC PE=1 SV=1	NUDC	0.698	142.2	99.2	3	1	1	38.2	5.38
Q14192	Four and a half LIM domains protein 2 OS=Homo sapiens OX=9606 GN=FHL2 PE=1 SV=3	FHL2	0.699	86.3	60.3	4	1	1	32.2	7.55
P09601	Heme oxygenase 1 OS=Homo sapiens OX=9606 GN=HMOX1 PE=1 SV=1	HMOX1	0.699	235.5	164.5	13	2	2	32.8	8.25
Q71U36	Tubulin alpha-1A chain OS=Homo sapiens OX=9606 GN=TUBA1A PE=1 SV=1	TUBA1A	0.7	116.6	81.6	34	13	7	50.1	5.06
P14678	Small nuclear ribonucleoprotein-associated proteins B and B' OS=Homo sapiens OX=9606 GN=SNRPB PE=1 SV=2	SNRPB	0.7	104.2	72.9	3	1	1	24.6	11.19
P50453	Serpin B9 OS=Homo sapiens OX=9606 GN=SERPINB9 PE=1 SV=1	SERPINB9	0.701	121.4	85.1	8	2	2	42.4	5.86
Q9NYL9	Tropomodulin-3 OS=Homo sapiens OX=9606 GN=TMOD3 PE=1 SV=1	TMOD3	0.703	143.2	100.7	12	2	2	39.6	5.19
Q01082	Spectrin beta chain, non-erythrocytic 1 OS=Homo sapiens OX=9606 GN=SPTBN1 PE=1 SV=2	SPTBN1	0.705	116	81.8	4	9	9	274.4	5.57
Q13464	Rho-associated protein kinase 1 OS=Homo sapiens OX=9606 GN=ROCK1 PE=1 SV=1	ROCK1	0.705	234.6	165.4	3	1	1	158.1	5.9
P52943	Cysteine-rich protein 2 OS=Homo sapiens OX=9606 GN=CRIP2 PE=1 SV=1	CRIP2	0.705	131.5	92.7	15	1	1	22.5	8.72
P07237	Protein disulfide-isomerase OS=Homo sapiens OX=9606 GN=P4HB PE=1 SV=3	P4HB	0.707	111.8	79.1	39	19	19	57.1	4.87
Q9NPY3	Complement component C1q receptor OS=Homo sapiens OX=9606 GN=CD93 PE=1 SV=3	CD93	0.708	114.4	81	4	2	2	68.5	5.44
Q8N6T3	ADP-ribosylation factor GTPase-activating protein 1 OS=Homo sapiens OX=9606 GN=ARFGAP1 PE=1 SV=2	ARFGAP1	0.708	110.5	78.2	4	1	1	44.6	5.66
Q9NQX5	Neural proliferation differentiation and control protein 1 OS=Homo sapiens OX=9606 GN=NPDC1 PE=1 SV=2	NPDC1	0.708	234.1	165.9	4	1	1	34.5	7.01
Q9Y3Z3	Deoxynucleoside triphosphate triphosphohydrolase SAMHD1 OS=Homo sapiens OX=9606 GN=SAMHD1 PE=1 SV=2	SAMHD1	0.709	123.7	87.8	3	1	1	72.2	7.14
P15090	Fatty acid-binding protein, adipocyte OS=Homo sapiens OX=9606 GN=FABP4 PE=1 SV=3	FABP4	0.71	120.1	85.3	17	2	2	14.7	7.14
Q9BSJ8	Extended synaptotagmin-1 OS=Homo sapiens OX=9606 GN=ESYT1 PE=1 SV=1	ESYT1	0.71	234	166	1	1	1	122.8	5.83
Q9Y4E1	WASH complex subunit 2C OS=Homo sapiens OX=9606 GN=WASHC2C PE=1 SV=4	WASHC2C	0.711	141	100.2	3	2	2	144.8	4.79
Q9UII2	ATPase inhibitor, mitochondrial OS=Homo sapiens OX=9606 GN=ATP5IF1 PE=1 SV=1	ATP5IF1	0.715	92.1	65.9	28	3	3	12.2	9.35
Q05682	Caldesmon OS=Homo sapiens OX=9606 GN=CALD1 PE=1 SV=3	CALD1	0.718	99	71.1	19	15	15	93.2	5.66
Q9H3U1	Protein unc-45 homolog A OS=Homo sapiens OX=9606 GN=UNC45A PE=1 SV=1	UNC45A	0.718	128.3	92.1	1	1	1	103	6.07
Q9ULZ3	Apoptosis-associated speck-like protein containing a CARD OS=Homo sapiens OX=9606 GN=PYCARD PE=1 SV=2	PYCARD	0.718	129.3	92.8	17	3	3	21.6	6.34
P02795	Metallothionein-2 OS=Homo sapiens OX=9606 GN=MT2A PE=1 SV=1	MT2A	0.719	129.9	93.3	51	4	4	6	7.83
Q06830	Peroxiredoxin-1 OS=Homo sapiens OX=9606 GN=PRDX1 PE=1 SV=1	PRDX1	0.721	134.5	97	33	9	8	22.1	8.13
Q86Y82	Syntaxin-12 OS=Homo sapiens OX=9606 GN=STX12 PE=1 SV=1	STX12	0.721	109.7	79.2	3	1	1	31.6	5.59
Q9UNF0	Protein kinase C and casein kinase substrate in neurons protein 2 OS=Homo sapiens OX=9606 GN=PACSIN2 PE=1 SV=2	PACSIN2	0.721	129.7	93.5	3	1	1	55.7	5.2
P61981	14-3-3 protein gamma OS=Homo sapiens OX=9606 GN=YWHAG PE=1 SV=2	YWHAG	0.722	126.5	91.3	18	5	2	28.3	4.89
P07910	Heterogeneous nuclear ribonucleoproteins C1/C2 OS=Homo sapiens OX=9606 GN=HNRNPC PE=1 SV=4	HNRNPC	0.723	111	80.3	11	4	4	33.7	5.08
O43852	Calumenin OS=Homo sapiens OX=9606 GN=CALU PE=1 SV=2	CALU	0.726	105.3	76.4	2	1	1	37.1	4.64
Q15942	Zyxin OS=Homo sapiens OX=9606 GN=ZYX PE=1 SV=1	ZYX	0.727	134.4	97.7	12	5	5	61.2	6.67
Q15477	Helicase SKI2W OS=Homo sapiens OX=9606 GN=SKIV2L PE=1 SV=3	SKIV2L	0.727	56.7	41.2	1	1	1	137.7	6.06
Q9NR12	PDZ and LIM domain protein 7 OS=Homo sapiens OX=9606 GN=PDLIM7 PE=1 SV=1	PDLIM7	0.727	135	98.1	2	1	1	49.8	8.41
P50552	Vasodilator-stimulated phosphoprotein OS=Homo sapiens OX=9606 GN=VASP PE=1 SV=3	VASP	0.728	98.7	71.8	9	3	3	39.8	8.94
Q96HC4	PDZ and LIM domain protein 5 OS=Homo sapiens OX=9606 GN=PDLIM5 PE=1 SV=5	PDLIM5	0.728	90.6	66	2	1	1	63.9	8.21
Q9H5N1	Rab GTPase-binding effector protein 2 OS=Homo sapiens OX=9606 GN=RABEP2 PE=1 SV=2	RABEP2	0.728	77.3	56.3	3	1	1	63.5	4.78
P55209	Nucleosome assembly protein 1-like 1 OS=Homo sapiens OX=9606 GN=NAP1L1 PE=1 SV=1	NAP1L1	0.728	105.8	77.1	7	2	2	45.3	4.46
P68366	Tubulin alpha-4A chain OS=Homo sapiens OX=9606 GN=TUBA4A PE=1 SV=1	TUBA4A	0.729	143.7	104.7	24	7	1	49.9	5.06
P16949	Stathmin OS=Homo sapiens OX=9606 GN=STMN1 PE=1 SV=3	STMN1	0.73	111.9	81.7	21	5	5	17.3	5.97
Q16658	Fascin OS=Homo sapiens OX=9606 GN=FSCN1 PE=1 SV=3	FSCN1	0.731	124.6	91.1	2	1	1	54.5	7.24
P06454	Prothymosin alpha OS=Homo sapiens OX=9606 GN=PTMA PE=1 SV=2	PTMA	0.732	112.9	82.6	25	7	7	12.2	3.78
Q96KP4	Cytosolic non-specific dipeptidase OS=Homo sapiens OX=9606 GN=CNDP2 PE=1 SV=2	CNDP2	0.734	168.8	123.8	13	5	5	52.8	5.97
Q15293	Reticulocalbin-1 OS=Homo sapiens OX=9606 GN=RCN1 PE=1 SV=1	RCN1	0.735	120.6	88.7	4	1	1	38.9	5
Q96AC1	Fermitin family homolog 2 OS=Homo sapiens OX=9606 GN=FERMT2 PE=1 SV=1	FERMT2	0.737	160.8	118.5	6	2	2	77.8	6.7
P31949	Protein S100-A11 OS=Homo sapiens OX=9606 GN=S100A11 PE=1 SV=2	S100A11	0.739	140.2	103.6	41	4	4	11.7	7.12
P60983	Glia maturation factor beta OS=Homo sapiens OX=9606 GN=GMFB PE=1 SV=2	GMFB	0.741	135	100	18	1	1	16.7	5.29
O15144	Actin-related protein 2/3 complex subunit 2 OS=Homo sapiens OX=9606 GN=ARPC2 PE=1 SV=1	ARPC2	0.743	177.1	131.5	3	1	1	34.3	7.36
P14209	CD99 antigen OS=Homo sapiens OX=9606 GN=CD99 PE=1 SV=1	CD99	0.747	139.4	104.1	8	1	1	18.8	4.75
O00154	Cytosolic acyl coenzyme A thioester hydrolase OS=Homo sapiens OX=9606 GN=ACOT7 PE=1 SV=3	ACOT7	0.748	88.4	66.1	2	1	1	41.8	8.54
P04632	Calpain small subunit 1 OS=Homo sapiens OX=9606 GN=CAPNS1 PE=1 SV=1	CAPNS1	0.748	127.6	95.4	12	2	2	28.3	5.2
O14617	AP-3 complex subunit delta-1 OS=Homo sapiens OX=9606 GN=AP3D1 PE=1 SV=1	AP3D1	0.748	150	112.3	5	3	3	130.1	8.48
P61978	Heterogeneous nuclear ribonucleoprotein K OS=Homo sapiens OX=9606 GN=HNRNPK PE=1 SV=1	HNRNPK	0.749	118.7	89	12	7	7	50.9	5.54
P49006	MARCKS-related protein OS=Homo sapiens OX=9606 GN=MARCKSL1 PE=1 SV=2	MARCKSL1	0.751	103.5	77.7	51	4	4	19.5	4.67
Q9Y4K0	Lysyl oxidase homolog 2 OS=Homo sapiens OX=9606 GN=LOXL2 PE=1 SV=1	LOXL2	0.751	116.4	87.4	6	4	4	86.7	6.38
P20962	Parathymosin OS=Homo sapiens OX=9606 GN=PTMS PE=1 SV=2	PTMS	0.751	110.7	83.1	24	5	5	11.5	4.16
Q99497	Parkinson disease protein 7 OS=Homo sapiens OX=9606 GN=PARK7 PE=1 SV=2	PARK7	0.751	93.7	70.4	27	2	2	19.9	6.79
P48643	T-complex protein 1 subunit epsilon OS=Homo sapiens OX=9606 GN=CCT5 PE=1 SV=1	CCT5	0.755	137.3	103.7	8	3	3	59.6	5.66
Q14103	Heterogeneous nuclear ribonucleoprotein D0 OS=Homo sapiens OX=9606 GN=HNRNPD PE=1 SV=1	HNRNPD	0.756	96.3	72.8	16	5	5	38.4	7.81
P98160	Basement membrane-specific heparan sulfate proteoglycan core protein OS=Homo sapiens OX=9606 GN=HSPG2 PE=1 SV=4	HSPG2	0.757	120.7	91.3	10	29	29	468.5	6.51
P04406	Glyceraldehyde-3-phosphate dehydrogenase OS=Homo sapiens OX=9606 GN=GAPDH PE=1 SV=3	GAPDH	0.757	129.2	97.8	21	8	8	36	8.46
P78371	T-complex protein 1 subunit beta OS=Homo sapiens OX=9606 GN=CCT2 PE=1 SV=4	CCT2	0.757	110.2	83.4	10	3	3	57.5	6.46
P11021	Endoplasmic reticulum chaperone BiP OS=Homo sapiens OX=9606 GN=HSPA5 PE=1 SV=2	HSPA5	0.759	106.1	80.5	32	22	20	72.3	5.16
P22102	Trifunctional purine biosynthetic protein adenosine-3 OS=Homo sapiens OX=9606 GN=GART PE=1 SV=1	GART	0.762	111.8	85.2	1	1	1	107.7	6.7
P02462	Collagen alpha-1(IV) chain OS=Homo sapiens OX=9606 GN=COL4A1 PE=1 SV=4	COL4A1	0.765	91.4	69.9	2	2	2	160.5	8.28
P29966	Myristoylated alanine-rich C-kinase substrate OS=Homo sapiens OX=9606 GN=MARCKS PE=1 SV=4	MARCKS	0.767	103.3	79.2	18	5	5	31.5	4.45
P19525	Interferon-induced, double-stranded RNA-activated protein kinase OS=Homo sapiens OX=9606 GN=EIF2AK2 PE=1 SV=2	EIF2AK2	0.769	111	85.3	3	1	1	62.1	8.4
P20908	Collagen alpha-1(V) chain OS=Homo sapiens OX=9606 GN=COL5A1 PE=1 SV=3	COL5A1	0.769	113.6	87.3	1	1	1	183.4	5.06
O75369	Filamin-B OS=Homo sapiens OX=9606 GN=FLNB PE=1 SV=2	FLNB	0.77	108.2	83.3	24	43	37	278	5.73	Met-loss [N-Term]
P48444	Coatomer subunit delta OS=Homo sapiens OX=9606 GN=ARCN1 PE=1 SV=1	ARCN1	0.771	132.9	102.4	2	1	1	57.2	6.21
P18206	Vinculin OS=Homo sapiens OX=9606 GN=VCL PE=1 SV=4	VCL	0.771	109.2	84.2	19	17	17	123.7	5.66
O15145	Actin-related protein 2/3 complex subunit 3 OS=Homo sapiens OX=9606 GN=ARPC3 PE=1 SV=3	ARPC3	0.772	117.1	90.4	15	3	3	20.5	8.59
P05067	Amyloid-beta precursor protein OS=Homo sapiens OX=9606 GN=APP PE=1 SV=3	APP	0.773	133.3	103.1	7	3	3	86.9	4.82
P14618	Pyruvate kinase PKM OS=Homo sapiens OX=9606 GN=PKM PE=1 SV=4	PKM	0.774	112.3	86.9	39	19	19	57.9	7.84
Q96C86	m7GpppX diphosphatase OS=Homo sapiens OX=9606 GN=DCPS PE=1 SV=2	DCPS	0.774	115.5	89.4	6	1	1	38.6	6.38
P51991	Heterogeneous nuclear ribonucleoprotein A3 OS=Homo sapiens OX=9606 GN=HNRNPA3 PE=1 SV=2	HNRNPA3	0.776	101.5	78.8	10	2	2	39.6	9.01
P17174	Aspartate aminotransferase, cytoplasmic OS=Homo sapiens OX=9606 GN=GOT1 PE=1 SV=3	GOT1	0.778	64.5	50.1	5	1	1	46.2	7.01
Q14764	Major vault protein OS=Homo sapiens OX=9606 GN=MVP PE=1 SV=4	MVP	0.778	93	72.3	4	3	3	99.3	5.48
P40926	Malate dehydrogenase, mitochondrial OS=Homo sapiens OX=9606 GN=MDH2 PE=1 SV=3	MDH2	0.782	83.5	65.3	26	6	6	35.5	8.68
P43686	26S proteasome regulatory subunit 6B OS=Homo sapiens OX=9606 GN=PSMC4 PE=1 SV=2	PSMC4	0.782	163.4	127.8	5	2	2	47.3	5.21
Q9NQW7	Xaa-Pro aminopeptidase 1 OS=Homo sapiens OX=9606 GN=XPNPEP1 PE=1 SV=3	XPNPEP1	0.782	101.2	79.1	4	2	2	69.9	5.67
Q9BS26	Endoplasmic reticulum resident protein 44 OS=Homo sapiens OX=9606 GN=ERP44 PE=1 SV=1	ERP44	0.784	153.3	120.2	6	2	2	46.9	5.26
O00299	Chloride intracellular channel protein 1 OS=Homo sapiens OX=9606 GN=CLIC1 PE=1 SV=4	CLIC1	0.784	129.2	101.3	27	5	5	26.9	5.17
P02810	Salivary acidic proline-rich phosphoprotein 1/2 OS=Homo sapiens OX=9606 GN=PRH1 PE=1 SV=2	PRH1	0.786	223.9	176.1	27	1	1	17	4.84
P82979	SAP domain-containing ribonucleoprotein OS=Homo sapiens OX=9606 GN=SARNP PE=1 SV=3	SARNP	0.787	138.2	108.8	4	1	1	23.7	6.42
P07741	Adenine phosphoribosyltransferase OS=Homo sapiens OX=9606 GN=APRT PE=1 SV=2	APRT	0.787	138.3	108.9	7	1	1	19.6	6.02
P08865	40S ribosomal protein SA OS=Homo sapiens OX=9606 GN=RPSA PE=1 SV=4	RPSA	0.788	114.8	90.5	18	5	5	32.8	4.87
Q15404	Ras suppressor protein 1 OS=Homo sapiens OX=9606 GN=RSU1 PE=1 SV=3	RSU1	0.788	139.7	110.1	16	3	3	31.5	8.65
P35237	Serpin B6 OS=Homo sapiens OX=9606 GN=SERPINB6 PE=1 SV=3	SERPINB6	0.788	84.8	66.8	4	1	1	42.6	5.27
O76070	Gamma-synuclein OS=Homo sapiens OX=9606 GN=SNCG PE=1 SV=2	SNCG	0.789	110.7	87.3	13	1	1	13.3	4.86
P41252	Isoleucine--tRNA ligase, cytoplasmic OS=Homo sapiens OX=9606 GN=IARS1 PE=1 SV=2	IARS1	0.789	80.6	63.6	1	1	1	144.4	6.15
Q9H488	GDP-fucose protein O-fucosyltransferase 1 OS=Homo sapiens OX=9606 GN=POFUT1 PE=1 SV=1	POFUT1	0.792	99.5	78.8	6	1	1	43.9	8.53
P02545	Prelamin-A/C OS=Homo sapiens OX=9606 GN=LMNA PE=1 SV=1	LMNA	0.793	118.7	94.1	12	8	8	74.1	7.02
Q9Y2D5	A-kinase anchor protein 2 OS=Homo sapiens OX=9606 GN=AKAP2 PE=1 SV=3	AKAP2	0.793	105.9	84	4	2	2	94.6	5.11
P61158	Actin-related protein 3 OS=Homo sapiens OX=9606 GN=ACTR3 PE=1 SV=3	ACTR3	0.793	108	85.7	26	6	6	47.3	5.88
Q8TEA8	D-aminoacyl-tRNA deacylase 1 OS=Homo sapiens OX=9606 GN=DTD1 PE=1 SV=2	DTD1	0.793	80.2	63.6	8	1	1	23.4	8.24
Q03405	Urokinase plasminogen activator surface receptor OS=Homo sapiens OX=9606 GN=PLAUR PE=1 SV=1	PLAUR	0.794	135.8	107.9	4	1	1	37	6.65
P05161	Ubiquitin-like protein ISG15 OS=Homo sapiens OX=9606 GN=ISG15 PE=1 SV=5	ISG15	0.795	111.2	88.4	34	4	4	17.9	7.44	Met-loss [N-Term]
Q8N841	Tubulin polyglutamylase TTLL6 OS=Homo sapiens OX=9606 GN=TTLL6 PE=1 SV=2	TTLL6	0.795	136.9	108.8	1	1	1	96.3	8.82
P55072	Transitional endoplasmic reticulum ATPase OS=Homo sapiens OX=9606 GN=VCP PE=1 SV=4	VCP	0.797	107	85.2	23	17	17	89.3	5.26
Q7L523	Ras-related GTP-binding protein A OS=Homo sapiens OX=9606 GN=RRAGA PE=1 SV=1	RRAGA	0.797	222.6	177.4	5	1	1	36.5	7.72
P10321	HLA class I histocompatibility antigen, C alpha chain OS=Homo sapiens OX=9606 GN=HLA-C PE=1 SV=3	HLA-C	0.798	103.5	82.6	16	4	1	40.6	6.04
Q08211	ATP-dependent RNA helicase A OS=Homo sapiens OX=9606 GN=DHX9 PE=1 SV=4	DHX9	0.798	111	88.5	3	1	1	140.9	6.84
Q15029	116 kDa U5 small nuclear ribonucleoprotein component OS=Homo sapiens OX=9606 GN=EFTUD2 PE=1 SV=1	EFTUD2	0.799	222.3	177.7	4	3	2	109.4	5
P62820	Ras-related protein Rab-1A OS=Homo sapiens OX=9606 GN=RAB1A PE=1 SV=3	RAB1A	0.8	93.8	75	9	2	1	22.7	6.21
Q7Z794	Keratin, type II cytoskeletal 1b OS=Homo sapiens OX=9606 GN=KRT77 PE=1 SV=3	KRT77	0.8	121.8	97.5	7	5	1	61.9	5.99
P05386	60S acidic ribosomal protein P1 OS=Homo sapiens OX=9606 GN=RPLP1 PE=1 SV=1	RPLP1	0.8	97.4	77.9	14	1	1	11.5	4.32
P17987	T-complex protein 1 subunit alpha OS=Homo sapiens OX=9606 GN=TCP1 PE=1 SV=1	TCP1	0.801	110.7	88.7	7	4	4	60.3	6.11
Q9UJ70	N-acetyl-D-glucosamine kinase OS=Homo sapiens OX=9606 GN=NAGK PE=1 SV=4	NAGK	0.802	107.3	86	13	3	3	37.4	6.24
Q9NZZ3	Charged multivesicular body protein 5 OS=Homo sapiens OX=9606 GN=CHMP5 PE=1 SV=1	CHMP5	0.803	119.5	96	8	2	2	24.6	4.83
Q9UFG5	UPF0449 protein C19orf25 OS=Homo sapiens OX=9606 GN=C19orf25 PE=1 SV=2	C19orf25	0.805	102.5	82.5	19	1	1	12.9	5.07
P62316	Small nuclear ribonucleoprotein Sm D2 OS=Homo sapiens OX=9606 GN=SNRPD2 PE=1 SV=1	SNRPD2	0.805	134.8	108.5	15	1	1	13.5	9.91
Q8NCW5	NAD(P)H-hydrate epimerase OS=Homo sapiens OX=9606 GN=NAXE PE=1 SV=2	NAXE	0.806	101.8	82.1	7	1	1	31.7	7.66
P23246	Splicing factor, proline- and glutamine-rich OS=Homo sapiens OX=9606 GN=SFPQ PE=1 SV=2	SFPQ	0.807	100.5	81.2	12	7	7	76.1	9.44
P15311	Ezrin OS=Homo sapiens OX=9606 GN=EZR PE=1 SV=4	EZR	0.807	96.1	77.6	24	15	6	69.4	6.27	Met-loss [N-Term]
P26038	Moesin OS=Homo sapiens OX=9606 GN=MSN PE=1 SV=3	MSN	0.808	112.8	91.1	56	35	26	67.8	6.4
P62491	Ras-related protein Rab-11A OS=Homo sapiens OX=9606 GN=RAB11A PE=1 SV=3	RAB11A	0.809	156.9	126.9	11	2	2	24.4	6.57
P19338	Nucleolin OS=Homo sapiens OX=9606 GN=NCL PE=1 SV=3	NCL	0.811	102.7	83.3	8	7	7	76.6	4.7
Q15459	Splicing factor 3A subunit 1 OS=Homo sapiens OX=9606 GN=SF3A1 PE=1 SV=1	SF3A1	0.812	120.7	98	4	2	2	88.8	5.22
P52566	Rho GDP-dissociation inhibitor 2 OS=Homo sapiens OX=9606 GN=ARHGDIB PE=1 SV=3	ARHGDIB	0.813	110.7	90	14	3	3	23	5.21
P13598	Intercellular adhesion molecule 2 OS=Homo sapiens OX=9606 GN=ICAM2 PE=1 SV=2	ICAM2	0.813	100.4	81.6	20	5	5	30.6	7.43
P30086	Phosphatidylethanolamine-binding protein 1 OS=Homo sapiens OX=9606 GN=PEBP1 PE=1 SV=3	PEBP1	0.813	137.9	112.1	14	2	2	21	7.53	Met-loss [N-Term]
Q86T13	C-type lectin domain family 14 member A OS=Homo sapiens OX=9606 GN=CLEC14A PE=1 SV=1	CLEC14A	0.813	131.7	107	3	1	1	51.6	6.35
Q13561	Dynactin subunit 2 OS=Homo sapiens OX=9606 GN=DCTN2 PE=1 SV=4	DCTN2	0.814	141.9	115.5	2	1	1	44.2	5.21
P62906	60S ribosomal protein L10a OS=Homo sapiens OX=9606 GN=RPL10A PE=1 SV=2	RPL10A	0.814	109.9	89.5	13	4	4	24.8	9.94
P43243	Matrin-3 OS=Homo sapiens OX=9606 GN=MATR3 PE=1 SV=2	MATR3	0.814	91	74.1	2	1	1	94.6	6.25
P67809	Y-box-binding protein 1 OS=Homo sapiens OX=9606 GN=YBX1 PE=1 SV=3	YBX1	0.814	98.6	80.2	38	8	8	35.9	9.88
P08603	Complement factor H OS=Homo sapiens OX=9606 GN=CFH PE=1 SV=4	CFH	0.814	84.8	69	1	1	1	139	6.61
Q13409	Cytoplasmic dynein 1 intermediate chain 2 OS=Homo sapiens OX=9606 GN=DYNC1I2 PE=1 SV=3	DYNC1I2	0.816	106.1	86.6	7	3	3	71.4	5.2
P46821	Microtubule-associated protein 1B OS=Homo sapiens OX=9606 GN=MAP1B PE=1 SV=2	MAP1B	0.817	108	88.3	4	6	6	270.5	4.81
P68104	Elongation factor 1-alpha 1 OS=Homo sapiens OX=9606 GN=EEF1A1 PE=1 SV=1	EEF1A1	0.819	115.9	94.9	29	13	13	50.1	9.01
P41091	Eukaryotic translation initiation factor 2 subunit 3 OS=Homo sapiens OX=9606 GN=EIF2S3 PE=1 SV=3	EIF2S3	0.819	92.6	75.9	17	3	3	51.1	8.4
P14174	Macrophage migration inhibitory factor OS=Homo sapiens OX=9606 GN=MIF PE=1 SV=4	MIF	0.819	147.8	121	18	2	2	12.5	7.88	Met-loss [N-Term]
Q15075	Early endosome antigen 1 OS=Homo sapiens OX=9606 GN=EEA1 PE=1 SV=2	EEA1	0.82	81.1	66.6	1	1	1	162.4	5.68
Q9P0M6	Core histone macro-H2A.2 OS=Homo sapiens OX=9606 GN=MACROH2A2 PE=1 SV=3	MACROH2A2	0.82	51.5	42.2	5	1	1	40	9.69
O76024	Wolframin OS=Homo sapiens OX=9606 GN=WFS1 PE=1 SV=2	WFS1	0.822	92.1	75.7	3	2	2	100.2	8.05
Q13509	Tubulin beta-3 chain OS=Homo sapiens OX=9606 GN=TUBB3 PE=1 SV=2	TUBB3	0.823	149.2	122.8	14	4	1	50.4	4.93
O14737	Programmed cell death protein 5 OS=Homo sapiens OX=9606 GN=PDCD5 PE=1 SV=3	PDCD5	0.826	131.7	108.8	6	1	1	14.3	6.04
P06865	Beta-hexosaminidase subunit alpha OS=Homo sapiens OX=9606 GN=HEXA PE=1 SV=2	HEXA	0.827	137.5	113.7	3	2	1	60.7	5.16
P12814	Alpha-actinin-1 OS=Homo sapiens OX=9606 GN=ACTN1 PE=1 SV=2	ACTN1	0.829	111.9	92.8	26	20	11	103	5.41
P42330	Aldo-keto reductase family 1 member C3 OS=Homo sapiens OX=9606 GN=AKR1C3 PE=1 SV=4	AKR1C3	0.829	111.7	92.6	6	1	1	36.8	7.94
P35579	Myosin-9 OS=Homo sapiens OX=9606 GN=MYH9 PE=1 SV=4	MYH9	0.83	105.1	87.2	25	45	45	226.4	5.6
P20591	Interferon-induced GTP-binding protein Mx1 OS=Homo sapiens OX=9606 GN=MX1 PE=1 SV=4	MX1	0.832	93.8	78	20	11	11	75.5	5.83
Q16643	Drebrin OS=Homo sapiens OX=9606 GN=DBN1 PE=1 SV=4	DBN1	0.832	119.9	99.7	10	2	2	71.4	4.45
Q14204	Cytoplasmic dynein 1 heavy chain 1 OS=Homo sapiens OX=9606 GN=DYNC1H1 PE=1 SV=5	DYNC1H1	0.833	109.8	91.5	4	15	15	532.1	6.4
P55036	26S proteasome non-ATPase regulatory subunit 4 OS=Homo sapiens OX=9606 GN=PSMD4 PE=1 SV=1	PSMD4	0.833	141.6	117.9	5	1	1	40.7	4.79
Q13813	Spectrin alpha chain, non-erythrocytic 1 OS=Homo sapiens OX=9606 GN=SPTAN1 PE=1 SV=3	SPTAN1	0.834	105.8	88.3	7	13	13	284.4	5.35
P01889	HLA class I histocompatibility antigen, B alpha chain OS=Homo sapiens OX=9606 GN=HLA-B PE=1 SV=3	HLA-B	0.835	92.6	77.3	9	3	2	40.4	5.85
P35221	Catenin alpha-1 OS=Homo sapiens OX=9606 GN=CTNNA1 PE=1 SV=1	CTNNA1	0.836	98.5	82.4	2	2	2	100	6.29
O00764	Pyridoxal kinase OS=Homo sapiens OX=9606 GN=PDXK PE=1 SV=1	PDXK	0.837	101.5	85	7	1	1	35.1	6.13
Q9HB71	Calcyclin-binding protein OS=Homo sapiens OX=9606 GN=CACYBP PE=1 SV=2	CACYBP	0.838	93.8	78.6	3	1	1	26.2	8.25
O00571	ATP-dependent RNA helicase DDX3X OS=Homo sapiens OX=9606 GN=DDX3X PE=1 SV=3	DDX3X	0.839	127.9	107.3	5	2	2	73.2	7.18
P14625	Endoplasmin OS=Homo sapiens OX=9606 GN=HSP90B1 PE=1 SV=1	HSP90B1	0.839	128.4	107.8	13	7	7	92.4	4.84
P60903	Protein S100-A10 OS=Homo sapiens OX=9606 GN=S100A10 PE=1 SV=2	S100A10	0.839	89.4	75	9	1	1	11.2	7.37
O14818	Proteasome subunit alpha type-7 OS=Homo sapiens OX=9606 GN=PSMA7 PE=1 SV=1	PSMA7	0.84	97.3	81.8	29	6	6	27.9	8.46
P22626	Heterogeneous nuclear ribonucleoproteins A2/B1 OS=Homo sapiens OX=9606 GN=HNRNPA2B1 PE=1 SV=2	HNRNPA2B1	0.841	128.6	108.1	11	3	3	37.4	8.95
O43765	Small glutamine-rich tetratricopeptide repeat-containing protein alpha OS=Homo sapiens OX=9606 GN=SGTA PE=1 SV=1	SGTA	0.843	124.4	104.9	4	1	1	34	4.87
P06703	Protein S100-A6 OS=Homo sapiens OX=9606 GN=S100A6 PE=1 SV=1	S100A6	0.844	93.6	79	37	8	8	10.2	5.48
Q86UE4	Protein LYRIC OS=Homo sapiens OX=9606 GN=MTDH PE=1 SV=2	MTDH	0.844	80.1	67.6	5	2	2	63.8	9.32
P09622	Dihydrolipoyl dehydrogenase, mitochondrial OS=Homo sapiens OX=9606 GN=DLD PE=1 SV=2	DLD	0.844	137.5	116	2	1	1	54.1	7.85
P35241	Radixin OS=Homo sapiens OX=9606 GN=RDX PE=1 SV=1	RDX	0.844	98	82.7	31	18	7	68.5	6.37	Met-loss [N-Term]
P09651	Heterogeneous nuclear ribonucleoprotein A1 OS=Homo sapiens OX=9606 GN=HNRNPA1 PE=1 SV=5	HNRNPA1	0.844	106.5	89.9	13	3	3	38.7	9.13
P27797	Calreticulin OS=Homo sapiens OX=9606 GN=CALR PE=1 SV=1	CALR	0.845	104.3	88.2	41	15	15	48.1	4.44
P30520	Adenylosuccinate synthetase isozyme 2 OS=Homo sapiens OX=9606 GN=ADSS2 PE=1 SV=3	ADSS2	0.846	49.8	42.1	5	1	1	50.1	6.55
O43396	Thioredoxin-like protein 1 OS=Homo sapiens OX=9606 GN=TXNL1 PE=1 SV=3	TXNL1	0.847	92.8	78.7	8	1	1	32.2	4.96	Met-loss [N-Term]
P17655	Calpain-2 catalytic subunit OS=Homo sapiens OX=9606 GN=CAPN2 PE=1 SV=6	CAPN2	0.849	116.6	99	17	8	8	79.9	4.98
P02814	Submaxillary gland androgen-regulated protein 3B OS=Homo sapiens OX=9606 GN=SMR3B PE=1 SV=2	SMR3B	0.85	144	122.4	66	2	2	8.2	9.57
P15586	N-acetylglucosamine-6-sulfatase OS=Homo sapiens OX=9606 GN=GNS PE=1 SV=3	GNS	0.851	124.3	105.8	6	3	3	62	8.31
P50395	Rab GDP dissociation inhibitor beta OS=Homo sapiens OX=9606 GN=GDI2 PE=1 SV=2	GDI2	0.851	109.7	93.3	27	12	8	50.6	6.47
Q15008	26S proteasome non-ATPase regulatory subunit 6 OS=Homo sapiens OX=9606 GN=PSMD6 PE=1 SV=1	PSMD6	0.852	135.6	115.5	5	1	1	45.5	5.62	Met-loss [N-Term]
P0DP25	Calmodulin-3 OS=Homo sapiens OX=9606 GN=CALM3 PE=1 SV=1	CALM3	0.853	107.6	91.8	38	7	7	16.8	4.22
Q92835	Phosphatidylinositol 3,4,5-trisphosphate 5-phosphatase 1 OS=Homo sapiens OX=9606 GN=INPP5D PE=1 SV=2	INPP5D	0.854	98.1	83.8	1	1	1	133.2	7.59
Q9UHB6	LIM domain and actin-binding protein 1 OS=Homo sapiens OX=9606 GN=LIMA1 PE=1 SV=1	LIMA1	0.855	81.5	69.7	5	2	2	85.2	6.84
Q8NC51	Plasminogen activator inhibitor 1 RNA-binding protein OS=Homo sapiens OX=9606 GN=SERBP1 PE=1 SV=2	SERBP1	0.855	97.1	83	7	3	3	44.9	8.65
P20618	Proteasome subunit beta type-1 OS=Homo sapiens OX=9606 GN=PSMB1 PE=1 SV=2	PSMB1	0.856	79.6	68.1	16	3	3	26.5	8.13
Q8NHP8	Putative phospholipase B-like 2 OS=Homo sapiens OX=9606 GN=PLBD2 PE=1 SV=2	PLBD2	0.856	132.5	113.4	2	1	1	65.4	6.8
O15143	Actin-related protein 2/3 complex subunit 1B OS=Homo sapiens OX=9606 GN=ARPC1B PE=1 SV=3	ARPC1B	0.857	108.6	93.1	6	2	2	40.9	8.35
P62829	60S ribosomal protein L23 OS=Homo sapiens OX=9606 GN=RPL23 PE=1 SV=1	RPL23	0.859	104.6	89.8	20	2	2	14.9	10.51
P07437	Tubulin beta chain OS=Homo sapiens OX=9606 GN=TUBB PE=1 SV=2	TUBB	0.86	96.4	82.9	16	6	3	49.6	4.89
Q9Y678	Coatomer subunit gamma-1 OS=Homo sapiens OX=9606 GN=COPG1 PE=1 SV=1	COPG1	0.861	76	65.4	5	3	3	97.7	5.47
Q9Y490	Talin-1 OS=Homo sapiens OX=9606 GN=TLN1 PE=1 SV=3	TLN1	0.862	109.4	94.3	2	4	3	269.6	6.07
Q13283	Ras GTPase-activating protein-binding protein 1 OS=Homo sapiens OX=9606 GN=G3BP1 PE=1 SV=1	G3BP1	0.864	89.9	77.7	2	1	1	52.1	5.52
P43487	Ran-specific GTPase-activating protein OS=Homo sapiens OX=9606 GN=RANBP1 PE=1 SV=1	RANBP1	0.865	110.9	96	9	2	2	23.3	5.29
Q15365	Poly(rC)-binding protein 1 OS=Homo sapiens OX=9606 GN=PCBP1 PE=1 SV=2	PCBP1	0.865	111.6	96.6	9	3	3	37.5	7.09
Q9UBP4	Dickkopf-related protein 3 OS=Homo sapiens OX=9606 GN=DKK3 PE=1 SV=2	DKK3	0.867	78.9	68.4	3	1	1	38.4	4.65
P22314	Ubiquitin-like modifier-activating enzyme 1 OS=Homo sapiens OX=9606 GN=UBA1 PE=1 SV=3	UBA1	0.869	124.7	108.4	4	3	3	117.8	5.76
P14324	Farnesyl pyrophosphate synthase OS=Homo sapiens OX=9606 GN=FDPS PE=1 SV=4	FDPS	0.869	115.4	100.3	11	3	3	48.2	6.15
Q14019	Coactosin-like protein OS=Homo sapiens OX=9606 GN=COTL1 PE=1 SV=3	COTL1	0.869	122.8	106.7	8	1	1	15.9	5.67
P05997	Collagen alpha-2(V) chain OS=Homo sapiens OX=9606 GN=COL5A2 PE=1 SV=3	COL5A2	0.87	213.9	186.1	2	1	1	144.8	6.46
P37840	Alpha-synuclein OS=Homo sapiens OX=9606 GN=SNCA PE=1 SV=1	SNCA	0.873	98.3	85.8	26	3	3	14.5	4.7
Q8N1G4	Leucine-rich repeat-containing protein 47 OS=Homo sapiens OX=9606 GN=LRRC47 PE=1 SV=1	LRRC47	0.873	114.2	99.7	6	2	2	63.4	8.28
Q96CV9	Optineurin OS=Homo sapiens OX=9606 GN=OPTN PE=1 SV=3	OPTN	0.875	95.4	83.5	4	2	2	65.9	5.17
Q01105	Protein SET OS=Homo sapiens OX=9606 GN=SET PE=1 SV=3	SET	0.875	105.1	91.9	18	3	3	33.5	4.32
P22392	Nucleoside diphosphate kinase B OS=Homo sapiens OX=9606 GN=NME2 PE=1 SV=1	NME2	0.876	121.2	106.1	42	7	7	17.3	8.41
P22692	Insulin-like growth factor-binding protein 4 OS=Homo sapiens OX=9606 GN=IGFBP4 PE=1 SV=2	IGFBP4	0.876	84.9	74.4	7	1	1	27.9	7.15
Q12906	Interleukin enhancer-binding factor 3 OS=Homo sapiens OX=9606 GN=ILF3 PE=1 SV=3	ILF3	0.876	107.8	94.3	5	2	2	95.3	8.76
P27816	Microtubule-associated protein 4 OS=Homo sapiens OX=9606 GN=MAP4 PE=1 SV=3	MAP4	0.877	103.9	91.1	10	9	9	120.9	5.43
Q15181	Inorganic pyrophosphatase OS=Homo sapiens OX=9606 GN=PPA1 PE=1 SV=2	PPA1	0.878	94.3	82.8	2	1	1	32.6	5.86
Q9Y3D6	Mitochondrial fission 1 protein OS=Homo sapiens OX=9606 GN=FIS1 PE=1 SV=2	FIS1	0.879	135.7	119.2	7	1	1	16.9	8.79
Q9BPU6	Dihydropyrimidinase-related protein 5 OS=Homo sapiens OX=9606 GN=DPYSL5 PE=1 SV=1	DPYSL5	0.879	122.2	107.5	1	1	1	61.4	7.2
P48556	26S proteasome non-ATPase regulatory subunit 8 OS=Homo sapiens OX=9606 GN=PSMD8 PE=1 SV=2	PSMD8	0.879	90.1	79.3	2	1	1	39.6	9.7
P53621	Coatomer subunit alpha OS=Homo sapiens OX=9606 GN=COPA PE=1 SV=2	COPA	0.88	94.8	83.4	8	6	6	138.3	7.66
Q9UNH7	Sorting nexin-6 OS=Homo sapiens OX=9606 GN=SNX6 PE=1 SV=1	SNX6	0.88	91.5	80.5	9	2	2	46.6	6.16
P46782	40S ribosomal protein S5 OS=Homo sapiens OX=9606 GN=RPS5 PE=1 SV=4	RPS5	0.882	78.8	69.5	12	2	2	22.9	9.72
Q15046	Lysine--tRNA ligase OS=Homo sapiens OX=9606 GN=KARS1 PE=1 SV=3	KARS1	0.884	117.7	104.1	2	1	1	68	6.35
P12956	X-ray repair cross-complementing protein 6 OS=Homo sapiens OX=9606 GN=XRCC6 PE=1 SV=2	XRCC6	0.884	63.6	56.2	1	1	1	69.8	6.64
O14980	Exportin-1 OS=Homo sapiens OX=9606 GN=XPO1 PE=1 SV=1	XPO1	0.884	169.2	149.6	2	2	2	123.3	6.06
Q6EEV6	Small ubiquitin-related modifier 4 OS=Homo sapiens OX=9606 GN=SUMO4 PE=1 SV=2	SUMO4	0.885	76.7	67.9	13	1	1	10.7	7.18
O75347	Tubulin-specific chaperone A OS=Homo sapiens OX=9606 GN=TBCA PE=1 SV=3	TBCA	0.886	60	53.1	8	1	1	12.8	5.29
Q13045	Protein flightless-1 homolog OS=Homo sapiens OX=9606 GN=FLII PE=1 SV=2	FLII	0.886	103.8	91.9	1	1	1	144.7	6.05
P63010	AP-2 complex subunit beta OS=Homo sapiens OX=9606 GN=AP2B1 PE=1 SV=1	AP2B1	0.887	96.5	85.5	7	6	6	104.5	5.38
P07602	Prosaposin OS=Homo sapiens OX=9606 GN=PSAP PE=1 SV=2	PSAP	0.887	108.1	95.9	23	12	12	58.1	5.17
P12955	Xaa-Pro dipeptidase OS=Homo sapiens OX=9606 GN=PEPD PE=1 SV=3	PEPD	0.887	133.3	118.3	4	2	2	54.5	6
P26373	60S ribosomal protein L13 OS=Homo sapiens OX=9606 GN=RPL13 PE=1 SV=4	RPL13	0.888	93	82.5	9	2	2	24.2	11.65
P49368	T-complex protein 1 subunit gamma OS=Homo sapiens OX=9606 GN=CCT3 PE=1 SV=4	CCT3	0.888	90.6	80.5	11	4	4	60.5	6.49
Q9Y6D5	Brefeldin A-inhibited guanine nucleotide-exchange protein 2 OS=Homo sapiens OX=9606 GN=ARFGEF2 PE=1 SV=3	ARFGEF2	0.888	211.8	188.2	2	1	1	201.9	6.33
P05556	Integrin beta-1 OS=Homo sapiens OX=9606 GN=ITGB1 PE=1 SV=2	ITGB1	0.889	81.2	72.1	3	1	1	88.4	5.39
P55210	Caspase-7 OS=Homo sapiens OX=9606 GN=CASP7 PE=1 SV=1	CASP7	0.89	93.1	82.9	2	1	1	34.3	6.07
P62195	26S proteasome regulatory subunit 8 OS=Homo sapiens OX=9606 GN=PSMC5 PE=1 SV=1	PSMC5	0.89	123.2	109.7	6	2	2	45.6	7.55
Q15691	Microtubule-associated protein RP/EB family member 1 OS=Homo sapiens OX=9606 GN=MAPRE1 PE=1 SV=3	MAPRE1	0.89	211.6	188.4	10	1	1	30	5.14
P32119	Peroxiredoxin-2 OS=Homo sapiens OX=9606 GN=PRDX2 PE=1 SV=5	PRDX2	0.891	101.9	90.8	14	3	2	21.9	5.97
P49720	Proteasome subunit beta type-3 OS=Homo sapiens OX=9606 GN=PSMB3 PE=1 SV=2	PSMB3	0.893	89.1	79.6	17	2	2	22.9	6.55
P23588	Eukaryotic translation initiation factor 4B OS=Homo sapiens OX=9606 GN=EIF4B PE=1 SV=2	EIF4B	0.895	97.3	87	12	5	5	69.1	5.73
Q16363	Laminin subunit alpha-4 OS=Homo sapiens OX=9606 GN=LAMA4 PE=1 SV=4	LAMA4	0.895	109.1	97.7	4	6	6	202.4	6.28
Q9H492	Microtubule-associated proteins 1A/1B light chain 3A OS=Homo sapiens OX=9606 GN=MAP1LC3A PE=1 SV=2	MAP1LC3A	0.897	82.1	73.7	7	1	1	14.3	8.68
Q9ULW6	Nucleosome assembly protein 1-like 2 OS=Homo sapiens OX=9606 GN=NAP1L2 PE=1 SV=1	NAP1L2	0.897	119.5	107.2	2	1	1	52.5	4.49
P62899	60S ribosomal protein L31 OS=Homo sapiens OX=9606 GN=RPL31 PE=1 SV=1	RPL31	0.897	150.2	134.8	9	1	1	14.5	10.54
Q16186	Proteasomal ubiquitin receptor ADRM1 OS=Homo sapiens OX=9606 GN=ADRM1 PE=1 SV=2	ADRM1	0.899	102.1	91.8	11	3	3	42.1	5.07
P35637	RNA-binding protein FUS OS=Homo sapiens OX=9606 GN=FUS PE=1 SV=1	FUS	0.899	99.5	89.4	7	2	2	53.4	9.36
P05388	60S acidic ribosomal protein P0 OS=Homo sapiens OX=9606 GN=RPLP0 PE=1 SV=1	RPLP0	0.899	110.7	99.6	27	7	7	34.3	5.97
Q8NBS9	Thioredoxin domain-containing protein 5 OS=Homo sapiens OX=9606 GN=TXNDC5 PE=1 SV=2	TXNDC5	0.9	116.3	104.8	4	2	2	47.6	5.97
P31946	14-3-3 protein beta/alpha OS=Homo sapiens OX=9606 GN=YWHAB PE=1 SV=3	YWHAB	0.902	99.3	89.6	33	7	3	28.1	4.83
Q13907	Isopentenyl-diphosphate Delta-isomerase 1 OS=Homo sapiens OX=9606 GN=IDI1 PE=1 SV=2	IDI1	0.903	133.6	120.7	14	3	3	26.3	6.34
P29692	Elongation factor 1-delta OS=Homo sapiens OX=9606 GN=EEF1D PE=1 SV=5	EEF1D	0.904	104.9	94.8	5	2	1	31.1	5.01
Q5JXB2	Putative ubiquitin-conjugating enzyme E2 N-like OS=Homo sapiens OX=9606 GN=UBE2NL PE=1 SV=1	UBE2NL	0.905	84.5	76.5	12	2	2	17.4	5.92
A6NI28	Rho GTPase-activating protein 42 OS=Homo sapiens OX=9606 GN=ARHGAP42 PE=1 SV=3	ARHGAP42	0.906	83.5	75.7	1	1	1	98.5	7.99
P50990	T-complex protein 1 subunit theta OS=Homo sapiens OX=9606 GN=CCT8 PE=1 SV=4	CCT8	0.907	119.8	108.6	13	6	6	59.6	5.6
Q15233	Non-POU domain-containing octamer-binding protein OS=Homo sapiens OX=9606 GN=NONO PE=1 SV=4	NONO	0.907	209.8	190.2	5	1	1	54.2	8.95
P59998	Actin-related protein 2/3 complex subunit 4 OS=Homo sapiens OX=9606 GN=ARPC4 PE=1 SV=3	ARPC4	0.908	143.7	130.4	21	4	4	19.7	8.43
P39687	Acidic leucine-rich nuclear phosphoprotein 32 family member A OS=Homo sapiens OX=9606 GN=ANP32A PE=1 SV=1	ANP32A	0.908	109.7	99.6	4	2	2	28.6	4.09
Q96C90	Protein phosphatase 1 regulatory subunit 14B OS=Homo sapiens OX=9606 GN=PPP1R14B PE=1 SV=3	PPP1R14B	0.909	132.8	120.8	36	2	2	15.9	4.86
Q9Y4G6	Talin-2 OS=Homo sapiens OX=9606 GN=TLN2 PE=1 SV=4	TLN2	0.911	117.6	107.2	1	3	1	271.4	5.57
Q9UNZ2	NSFL1 cofactor p47 OS=Homo sapiens OX=9606 GN=NSFL1C PE=1 SV=2	NSFL1C	0.911	128.8	117.3	2	1	1	40.5	5.1
P04075	Fructose-bisphosphate aldolase A OS=Homo sapiens OX=9606 GN=ALDOA PE=1 SV=2	ALDOA	0.912	104.5	95.3	43	16	16	39.4	8.09	Met-loss [N-Term]
P55081	Microfibrillar-associated protein 1 OS=Homo sapiens OX=9606 GN=MFAP1 PE=1 SV=2	MFAP1	0.914	54	49.4	5	1	1	51.9	4.98
P27348	14-3-3 protein theta OS=Homo sapiens OX=9606 GN=YWHAQ PE=1 SV=1	YWHAQ	0.914	110.3	100.8	28	6	2	27.7	4.78
P07339	Cathepsin D OS=Homo sapiens OX=9606 GN=CTSD PE=1 SV=1	CTSD	0.915	79.5	72.8	5	2	2	44.5	6.54
P61160	Actin-related protein 2 OS=Homo sapiens OX=9606 GN=ACTR2 PE=1 SV=1	ACTR2	0.915	100.2	91.7	6	2	2	44.7	6.74
P09960	Leukotriene A-4 hydrolase OS=Homo sapiens OX=9606 GN=LTA4H PE=1 SV=2	LTA4H	0.916	91.3	83.7	11	6	6	69.2	6.18
P62937	Peptidyl-prolyl cis-trans isomerase A OS=Homo sapiens OX=9606 GN=PPIA PE=1 SV=2	PPIA	0.916	95.6	87.5	46	7	6	18	7.81	Met-loss [N-Term]
Q6UXH1	Protein disulfide isomerase CRELD2 OS=Homo sapiens OX=9606 GN=CRELD2 PE=1 SV=1	CRELD2	0.917	208.7	191.3	4	1	1	38.2	4.59
Q9H8L6	Multimerin-2 OS=Homo sapiens OX=9606 GN=MMRN2 PE=1 SV=2	MMRN2	0.919	132	121.3	1	1	1	104.3	5.86
P60709	Actin, cytoplasmic 1 OS=Homo sapiens OX=9606 GN=ACTB PE=1 SV=1	ACTB	0.92	113.4	104.3	53	20	20	41.7	5.48
P06748	Nucleophosmin OS=Homo sapiens OX=9606 GN=NPM1 PE=1 SV=2	NPM1	0.92	114	105	25	5	5	32.6	4.78
P25789	Proteasome subunit alpha type-4 OS=Homo sapiens OX=9606 GN=PSMA4 PE=1 SV=1	PSMA4	0.92	102	93.8	15	5	5	29.5	7.72
P53396	ATP-citrate synthase OS=Homo sapiens OX=9606 GN=ACLY PE=1 SV=3	ACLY	0.92	95.5	87.9	13	12	12	120.8	7.33
P17858	ATP-dependent 6-phosphofructokinase, liver type OS=Homo sapiens OX=9606 GN=PFKL PE=1 SV=6	PFKL	0.92	208.3	191.7	2	1	1	85	7.5
O00151	PDZ and LIM domain protein 1 OS=Homo sapiens OX=9606 GN=PDLIM1 PE=1 SV=4	PDLIM1	0.921	95	87.5	3	1	1	36	7.02
P32969	60S ribosomal protein L9 OS=Homo sapiens OX=9606 GN=RPL9 PE=1 SV=1	RPL9	0.921	73.8	67.9	7	1	1	21.9	9.95
Q12888	TP53-binding protein 1 OS=Homo sapiens OX=9606 GN=TP53BP1 PE=1 SV=2	TP53BP1	0.921	96	88.4	0	1	1	213.4	4.7
P21333	Filamin-A OS=Homo sapiens OX=9606 GN=FLNA PE=1 SV=4	FLNA	0.922	99.2	91.4	19	34	29	280.6	6.06
P11413	Glucose-6-phosphate 1-dehydrogenase OS=Homo sapiens OX=9606 GN=G6PD PE=1 SV=4	G6PD	0.924	112.3	103.8	3	2	2	59.2	6.84
Q9UHB9	Signal recognition particle subunit SRP68 OS=Homo sapiens OX=9606 GN=SRP68 PE=1 SV=2	SRP68	0.926	104.4	96.6	7	2	2	70.7	8.56
Q9NRX4	14 kDa phosphohistidine phosphatase OS=Homo sapiens OX=9606 GN=PHPT1 PE=1 SV=1	PHPT1	0.926	92.1	85.3	17	2	2	13.8	6.07
Q12905	Interleukin enhancer-binding factor 2 OS=Homo sapiens OX=9606 GN=ILF2 PE=1 SV=2	ILF2	0.927	132.3	122.7	11	3	3	43	5.26
Q01469	Fatty acid-binding protein 5 OS=Homo sapiens OX=9606 GN=FABP5 PE=1 SV=3	FABP5	0.927	102.6	95	12	2	2	15.2	7.01
P11233	Ras-related protein Ral-A OS=Homo sapiens OX=9606 GN=RALA PE=1 SV=1	RALA	0.928	96.3	89.3	3	1	1	23.6	7.11
Q9UNM6	26S proteasome non-ATPase regulatory subunit 13 OS=Homo sapiens OX=9606 GN=PSMD13 PE=1 SV=2	PSMD13	0.928	82.5	76.5	10	3	3	42.9	5.81
P62753	40S ribosomal protein S6 OS=Homo sapiens OX=9606 GN=RPS6 PE=1 SV=1	RPS6	0.93	91.8	85.4	20	4	4	28.7	10.84
P04439	HLA class I histocompatibility antigen, A alpha chain OS=Homo sapiens OX=9606 GN=HLA-A PE=1 SV=2	HLA-A	0.931	128.1	119.3	16	4	2	40.8	6
Q8WUM4	Programmed cell death 6-interacting protein OS=Homo sapiens OX=9606 GN=PDCD6IP PE=1 SV=1	PDCD6IP	0.932	80.8	75.3	5	2	2	96	6.52
Q9P2R3	Rabankyrin-5 OS=Homo sapiens OX=9606 GN=ANKFY1 PE=1 SV=2	ANKFY1	0.935	86	80.4	2	2	2	128.3	6.1
Q9Y281	Cofilin-2 OS=Homo sapiens OX=9606 GN=CFL2 PE=1 SV=1	CFL2	0.935	90.9	85	22	4	4	18.7	7.88
P61916	NPC intracellular cholesterol transporter 2 OS=Homo sapiens OX=9606 GN=NPC2 PE=1 SV=1	NPC2	0.935	94.2	88.1	38	4	4	16.6	7.65
P62424	60S ribosomal protein L7a OS=Homo sapiens OX=9606 GN=RPL7A PE=1 SV=2	RPL7A	0.935	106.1	99.2	24	5	5	30	10.61
P08238	Heat shock protein HSP 90-beta OS=Homo sapiens OX=9606 GN=HSP90AB1 PE=1 SV=4	HSP90AB1	0.937	102.6	96.2	39	26	16	83.2	5.03
P02792	Ferritin light chain OS=Homo sapiens OX=9606 GN=FTL PE=1 SV=2	FTL	0.937	111.7	104.7	9	1	1	20	5.78
Q00610	Clathrin heavy chain 1 OS=Homo sapiens OX=9606 GN=CLTC PE=1 SV=5	CLTC	0.939	96.8	90.9	10	12	12	191.5	5.69
P15121	Aldo-keto reductase family 1 member B1 OS=Homo sapiens OX=9606 GN=AKR1B1 PE=1 SV=3	AKR1B1	0.939	104.3	98	14	2	2	35.8	6.98
Q9BQ51	Programmed cell death 1 ligand 2 OS=Homo sapiens OX=9606 GN=PDCD1LG2 PE=1 SV=2	PDCD1LG2	0.939	98.6	92.5	4	1	1	30.9	8.03
P07942	Laminin subunit beta-1 OS=Homo sapiens OX=9606 GN=LAMB1 PE=1 SV=2	LAMB1	0.941	109.5	103	4	6	6	197.9	4.94
P16284	Platelet endothelial cell adhesion molecule OS=Homo sapiens OX=9606 GN=PECAM1 PE=1 SV=2	PECAM1	0.941	206.1	193.9	3	1	1	82.5	6.99
P53618	Coatomer subunit beta OS=Homo sapiens OX=9606 GN=COPB1 PE=1 SV=3	COPB1	0.941	92.7	87.3	4	3	3	107.1	6.05
P09486	SPARC OS=Homo sapiens OX=9606 GN=SPARC PE=1 SV=1	SPARC	0.942	94.4	89	24	6	6	34.6	4.84
P78527	DNA-dependent protein kinase catalytic subunit OS=Homo sapiens OX=9606 GN=PRKDC PE=1 SV=3	PRKDC	0.943	108.8	102.5	1	5	5	468.8	7.12
P45974	Ubiquitin carboxyl-terminal hydrolase 5 OS=Homo sapiens OX=9606 GN=USP5 PE=1 SV=2	USP5	0.943	100.7	94.9	3	2	2	95.7	5.03
P08133	Annexin A6 OS=Homo sapiens OX=9606 GN=ANXA6 PE=1 SV=3	ANXA6	0.943	93.9	88.5	5	3	3	75.8	5.6
Q9ULV4	Coronin-1C OS=Homo sapiens OX=9606 GN=CORO1C PE=1 SV=1	CORO1C	0.944	88.5	83.5	7	4	4	53.2	7.08
Q9Y3P9	Rab GTPase-activating protein 1 OS=Homo sapiens OX=9606 GN=RABGAP1 PE=1 SV=3	RABGAP1	0.944	110.5	104.2	2	1	1	121.7	5.25
P28066	Proteasome subunit alpha type-5 OS=Homo sapiens OX=9606 GN=PSMA5 PE=1 SV=3	PSMA5	0.944	161.7	152.7	4	1	1	26.4	4.79
P31153	S-adenosylmethionine synthase isoform type-2 OS=Homo sapiens OX=9606 GN=MAT2A PE=1 SV=1	MAT2A	0.944	140.3	132.5	2	1	1	43.6	6.48
P54136	Arginine--tRNA ligase, cytoplasmic OS=Homo sapiens OX=9606 GN=RARS1 PE=1 SV=2	RARS1	0.944	96.1	90.7	2	1	1	75.3	6.68
O95373	Importin-7 OS=Homo sapiens OX=9606 GN=IPO7 PE=1 SV=1	IPO7	0.944	89.1	84.1	3	2	2	119.4	4.82
O75436	Vacuolar protein sorting-associated protein 26A OS=Homo sapiens OX=9606 GN=VPS26A PE=1 SV=2	VPS26A	0.946	78.6	74.3	9	2	2	38.1	6.57
P28799	Progranulin OS=Homo sapiens OX=9606 GN=GRN PE=1 SV=2	GRN	0.946	107.6	101.7	6	4	4	63.5	6.83
P12081	Histidine--tRNA ligase, cytoplasmic OS=Homo sapiens OX=9606 GN=HARS1 PE=1 SV=2	HARS1	0.946	127.8	120.9	4	2	2	57.4	5.88
P54760	Ephrin type-B receptor 4 OS=Homo sapiens OX=9606 GN=EPHB4 PE=1 SV=2	EPHB4	0.948	99.1	93.9	1	1	1	108.2	6.9
O75083	WD repeat-containing protein 1 OS=Homo sapiens OX=9606 GN=WDR1 PE=1 SV=4	WDR1	0.949	124.1	117.8	8	4	4	66.2	6.65
P0DMV9	Heat shock 70 kDa protein 1B OS=Homo sapiens OX=9606 GN=HSPA1B PE=1 SV=1	HSPA1B	0.952	91.7	87.2	15	7	5	70	5.66
P49327	Fatty acid synthase OS=Homo sapiens OX=9606 GN=FASN PE=1 SV=3	FASN	0.952	97	92.3	7	11	11	273.3	6.44
P29728	2'-5'-oligoadenylate synthase 2 OS=Homo sapiens OX=9606 GN=OAS2 PE=1 SV=3	OAS2	0.952	88.7	84.4	2	2	2	82.4	8.25
Q6UWP8	Suprabasin OS=Homo sapiens OX=9606 GN=SBSN PE=1 SV=2	SBSN	0.953	97.3	92.8	6	1	1	60.5	7.01
O95861	3'(2'),5'-bisphosphate nucleotidase 1 OS=Homo sapiens OX=9606 GN=BPNT1 PE=1 SV=1	BPNT1	0.953	107	102	9	1	1	33.4	5.69
Q9Y2B0	Protein canopy homolog 2 OS=Homo sapiens OX=9606 GN=CNPY2 PE=1 SV=1	CNPY2	0.954	92.1	87.9	18	2	2	20.6	4.92
Q92734	Protein TFG OS=Homo sapiens OX=9606 GN=TFG PE=1 SV=2	TFG	0.955	103.8	99.2	3	1	1	43.4	5.1
P07858	Cathepsin B OS=Homo sapiens OX=9606 GN=CTSB PE=1 SV=3	CTSB	0.955	122.3	116.8	6	3	3	37.8	6.3
O00487	26S proteasome non-ATPase regulatory subunit 14 OS=Homo sapiens OX=9606 GN=PSMD14 PE=1 SV=1	PSMD14	0.955	74.9	71.5	4	1	1	34.6	6.52
P60174	Triosephosphate isomerase OS=Homo sapiens OX=9606 GN=TPI1 PE=1 SV=3	TPI1	0.957	103.7	99.2	40	8	8	30.8	5.92
Q06481	Amyloid-like protein 2 OS=Homo sapiens OX=9606 GN=APLP2 PE=1 SV=2	APLP2	0.957	80.4	76.9	4	2	2	86.9	4.79
O00425	Insulin-like growth factor 2 mRNA-binding protein 3 OS=Homo sapiens OX=9606 GN=IGF2BP3 PE=1 SV=2	IGF2BP3	0.958	66.4	63.6	2	1	1	63.7	8.87
P48147	Prolyl endopeptidase OS=Homo sapiens OX=9606 GN=PREP PE=1 SV=2	PREP	0.959	125.9	120.7	2	1	1	80.6	5.86
P05455	Lupus La protein OS=Homo sapiens OX=9606 GN=SSB PE=1 SV=2	SSB	0.96	105.1	100.9	7	3	3	46.8	7.12
Q99460	26S proteasome non-ATPase regulatory subunit 1 OS=Homo sapiens OX=9606 GN=PSMD1 PE=1 SV=2	PSMD1	0.96	115.5	110.9	6	3	3	105.8	5.39
P25398	40S ribosomal protein S12 OS=Homo sapiens OX=9606 GN=RPS12 PE=1 SV=3	RPS12	0.961	103	99	14	2	2	14.5	7.21
P51665	26S proteasome non-ATPase regulatory subunit 7 OS=Homo sapiens OX=9606 GN=PSMD7 PE=1 SV=2	PSMD7	0.962	69.6	66.9	3	1	1	37	6.77
P62269	40S ribosomal protein S18 OS=Homo sapiens OX=9606 GN=RPS18 PE=1 SV=3	RPS18	0.963	112.4	108.3	5	1	1	17.7	10.99
P07900	Heat shock protein HSP 90-alpha OS=Homo sapiens OX=9606 GN=HSP90AA1 PE=1 SV=5	HSP90AA1	0.965	92.7	89.5	33	19	9	84.6	5.02
O75821	Eukaryotic translation initiation factor 3 subunit G OS=Homo sapiens OX=9606 GN=EIF3G PE=1 SV=2	EIF3G	0.965	94.4	91	20	2	2	35.6	6.13	Met-loss [N-Term]
P47897	Glutamine--tRNA ligase OS=Homo sapiens OX=9606 GN=QARS1 PE=1 SV=1	QARS1	0.97	83.2	80.7	4	2	2	87.7	7.15
O95786	Antiviral innate immune response receptor RIG-I OS=Homo sapiens OX=9606 GN=DDX58 PE=1 SV=2	DDX58	0.97	114	110.7	1	1	1	106.5	6.4
Q3KQU3	MAP7 domain-containing protein 1 OS=Homo sapiens OX=9606 GN=MAP7D1 PE=1 SV=1	MAP7D1	0.971	94.1	91.4	3	2	2	92.8	10.11
O60493	Sorting nexin-3 OS=Homo sapiens OX=9606 GN=SNX3 PE=1 SV=3	SNX3	0.971	86.6	84.1	6	1	1	18.8	8.66
P49902	Cytosolic purine 5'-nucleotidase OS=Homo sapiens OX=9606 GN=NT5C2 PE=1 SV=1	NT5C2	0.972	113.1	110	2	1	1	64.9	6.14
P18077	60S ribosomal protein L35a OS=Homo sapiens OX=9606 GN=RPL35A PE=1 SV=2	RPL35A	0.975	103.3	100.7	17	2	2	12.5	11.06
Q14152	Eukaryotic translation initiation factor 3 subunit A OS=Homo sapiens OX=9606 GN=EIF3A PE=1 SV=1	EIF3A	0.976	101.7	99.2	4	5	5	166.5	6.79
Q99584	Protein S100-A13 OS=Homo sapiens OX=9606 GN=S100A13 PE=1 SV=1	S100A13	0.976	169.7	165.6	7	1	1	11.5	6.16
P52209	6-phosphogluconate dehydrogenase, decarboxylating OS=Homo sapiens OX=9606 GN=PGD PE=1 SV=3	PGD	0.976	98.3	95.9	32	13	13	53.1	7.23
P46779	60S ribosomal protein L28 OS=Homo sapiens OX=9606 GN=RPL28 PE=1 SV=3	RPL28	0.976	111.9	109.2	20	5	5	15.7	12.02
Q13630	GDP-L-fucose synthase OS=Homo sapiens OX=9606 GN=TSTA3 PE=1 SV=1	TSTA3	0.977	56	54.7	4	1	1	35.9	6.6
P78417	Glutathione S-transferase omega-1 OS=Homo sapiens OX=9606 GN=GSTO1 PE=1 SV=2	GSTO1	0.977	70.3	68.6	27	6	6	27.5	6.6
P04899	Guanine nucleotide-binding protein G(i) subunit alpha-2 OS=Homo sapiens OX=9606 GN=GNAI2 PE=1 SV=3	GNAI2	0.978	75.3	73.6	10	2	2	40.4	5.54
O00505	Importin subunit alpha-4 OS=Homo sapiens OX=9606 GN=KPNA3 PE=1 SV=2	KPNA3	0.978	88.2	86.3	5	3	1	57.8	4.94
P50991	T-complex protein 1 subunit delta OS=Homo sapiens OX=9606 GN=CCT4 PE=1 SV=4	CCT4	0.978	109.3	106.9	11	4	4	57.9	7.83
Q04917	14-3-3 protein eta OS=Homo sapiens OX=9606 GN=YWHAH PE=1 SV=4	YWHAH	0.979	130.6	127.8	15	4	1	28.2	4.84
Q96AE4	Far upstream element-binding protein 1 OS=Homo sapiens OX=9606 GN=FUBP1 PE=1 SV=3	FUBP1	0.979	120.7	118.1	1	1	1	67.5	7.61
Q16555	Dihydropyrimidinase-related protein 2 OS=Homo sapiens OX=9606 GN=DPYSL2 PE=1 SV=1	DPYSL2	0.98	95.9	94	12	5	5	62.3	6.38
P07686	Beta-hexosaminidase subunit beta OS=Homo sapiens OX=9606 GN=HEXB PE=1 SV=3	HEXB	0.982	90.1	88.5	10	5	4	63.1	6.76
Q9UK76	Jupiter microtubule associated homolog 1 OS=Homo sapiens OX=9606 GN=JPT1 PE=1 SV=3	JPT1	0.982	146.5	143.9	10	1	1	16	5.6
Q12770	Sterol regulatory element-binding protein cleavage-activating protein OS=Homo sapiens OX=9606 GN=SCAP PE=1 SV=4	SCAP	0.982	124	121.7	2	1	1	139.6	6.86
P13639	Elongation factor 2 OS=Homo sapiens OX=9606 GN=EEF2 PE=1 SV=4	EEF2	0.983	100.7	98.9	21	15	14	95.3	6.83
P11216	Glycogen phosphorylase, brain form OS=Homo sapiens OX=9606 GN=PYGB PE=1 SV=5	PYGB	0.983	78.8	77.5	2	2	2	96.6	6.86
Q6NZI2	Caveolae-associated protein 1 OS=Homo sapiens OX=9606 GN=CAVIN1 PE=1 SV=1	CAVIN1	0.984	100.6	99	13	5	5	43.5	5.6
P60900	Proteasome subunit alpha type-6 OS=Homo sapiens OX=9606 GN=PSMA6 PE=1 SV=1	PSMA6	0.985	88.5	87.1	22	5	5	27.4	6.76
Q96QK1	Vacuolar protein sorting-associated protein 35 OS=Homo sapiens OX=9606 GN=VPS35 PE=1 SV=2	VPS35	0.986	90.4	89.2	6	3	3	91.6	5.49	Met-loss [N-Term]
O75533	Splicing factor 3B subunit 1 OS=Homo sapiens OX=9606 GN=SF3B1 PE=1 SV=3	SF3B1	0.986	201.4	198.6	1	1	1	145.7	7.09
P18669	Phosphoglycerate mutase 1 OS=Homo sapiens OX=9606 GN=PGAM1 PE=1 SV=2	PGAM1	0.988	77	76.2	18	3	3	28.8	7.18
Q1KMD3	Heterogeneous nuclear ribonucleoprotein U-like protein 2 OS=Homo sapiens OX=9606 GN=HNRNPUL2 PE=1 SV=1	HNRNPUL2	0.988	104.5	103.2	3	1	1	85.1	4.91
P31431	Syndecan-4 OS=Homo sapiens OX=9606 GN=SDC4 PE=1 SV=2	SDC4	0.989	97.8	96.7	7	1	1	21.6	4.5
P06744	Glucose-6-phosphate isomerase OS=Homo sapiens OX=9606 GN=GPI PE=1 SV=4	GPI	0.992	104.5	103.7	19	11	11	63.1	8.32
P07737	Profilin-1 OS=Homo sapiens OX=9606 GN=PFN1 PE=1 SV=2	PFN1	0.992	86.4	85.7	45	7	7	15	8.27
O15347	High mobility group protein B3 OS=Homo sapiens OX=9606 GN=HMGB3 PE=1 SV=4	HMGB3	0.992	94.4	93.6	4	1	1	23	8.37
P55786	Puromycin-sensitive aminopeptidase OS=Homo sapiens OX=9606 GN=NPEPPS PE=1 SV=2	NPEPPS	0.993	69	68.4	5	4	4	103.2	5.72
P04083	Annexin A1 OS=Homo sapiens OX=9606 GN=ANXA1 PE=1 SV=2	ANXA1	0.994	119.2	118.5	12	4	4	38.7	7.02
P49591	Serine--tRNA ligase, cytoplasmic OS=Homo sapiens OX=9606 GN=SARS1 PE=1 SV=3	SARS1	0.995	118.4	117.8	6	2	2	58.7	6.43
Q15424	Scaffold attachment factor B1 OS=Homo sapiens OX=9606 GN=SAFB PE=1 SV=4	SAFB	0.995	89.6	89.1	1	1	1	102.6	5.47
P55145	Mesencephalic astrocyte-derived neurotrophic factor OS=Homo sapiens OX=9606 GN=MANF PE=1 SV=3	MANF	0.996	100.3	99.9	14	2	2	20.7	8.69
Q16695	Histone H3.1t OS=Homo sapiens OX=9606 GN=H3-4 PE=1 SV=3	H3-4	0.997	115.2	114.9	22	4	4	15.5	11.12
O95197	Reticulon-3 OS=Homo sapiens OX=9606 GN=RTN3 PE=1 SV=2	RTN3	0.998	104.6	104.4	2	2	2	112.5	4.96
Q7L2J0	7SK snRNA methylphosphate capping enzyme OS=Homo sapiens OX=9606 GN=MEPCE PE=1 SV=1	MEPCE	0.999	102.1	101.9	3	1	1	74.3	9.57
O43390	Heterogeneous nuclear ribonucleoprotein R OS=Homo sapiens OX=9606 GN=HNRNPR PE=1 SV=1	HNRNPR	0.999	140.6	140.4	3	2	1	70.9	8.13
P14550	Aldo-keto reductase family 1 member A1 OS=Homo sapiens OX=9606 GN=AKR1A1 PE=1 SV=3	AKR1A1	1	136.6	136.6	2	1	1	36.6	6.79
Q14914	Prostaglandin reductase 1 OS=Homo sapiens OX=9606 GN=PTGR1 PE=1 SV=2	PTGR1	1.001	86.3	86.3	9	3	3	35.8	8.29
Q5T750	Skin-specific protein 32 OS=Homo sapiens OX=9606 GN=XP32 PE=1 SV=1	XP32	1.001	67.1	67.2	4	1	1	26.2	7.97
P60981	Destrin OS=Homo sapiens OX=9606 GN=DSTN PE=1 SV=3	DSTN	1.002	97.2	97.3	13	2	2	18.5	7.85
P62081	40S ribosomal protein S7 OS=Homo sapiens OX=9606 GN=RPS7 PE=1 SV=1	RPS7	1.002	87.5	87.7	32	6	6	22.1	10.1
P51572	B-cell receptor-associated protein 31 OS=Homo sapiens OX=9606 GN=BCAP31 PE=1 SV=3	BCAP31	1.004	122.2	122.7	4	2	2	28	8.44
Q13155	Aminoacyl tRNA synthase complex-interacting multifunctional protein 2 OS=Homo sapiens OX=9606 GN=AIMP2 PE=1 SV=2	AIMP2	1.005	82.6	83	3	1	1	35.3	8.22
O00148	ATP-dependent RNA helicase DDX39A OS=Homo sapiens OX=9606 GN=DDX39A PE=1 SV=2	DDX39A	1.006	104.4	105	2	1	1	49.1	5.68
P09012	U1 small nuclear ribonucleoprotein A OS=Homo sapiens OX=9606 GN=SNRPA PE=1 SV=3	SNRPA	1.009	88.1	88.9	3	1	1	31.3	9.83
Q9GZV4	Eukaryotic translation initiation factor 5A-2 OS=Homo sapiens OX=9606 GN=EIF5A2 PE=1 SV=3	EIF5A2	1.009	120.7	121.8	25	3	3	16.8	5.58
Q5QNW6	Histone H2B type 2-F OS=Homo sapiens OX=9606 GN=H2BC18 PE=1 SV=3	H2BC18	1.01	100.9	101.9	29	4	4	13.9	10.32
P36578	60S ribosomal protein L4 OS=Homo sapiens OX=9606 GN=RPL4 PE=1 SV=5	RPL4	1.01	87.6	88.5	17	6	6	47.7	11.06
P23381	Tryptophan--tRNA ligase, cytoplasmic OS=Homo sapiens OX=9606 GN=WARS1 PE=1 SV=2	WARS1	1.011	114	115.3	27	8	8	53.1	6.23	Met-loss [N-Term]
O43242	26S proteasome non-ATPase regulatory subunit 3 OS=Homo sapiens OX=9606 GN=PSMD3 PE=1 SV=2	PSMD3	1.012	110.7	112.1	8	3	3	60.9	8.44
P20042	Eukaryotic translation initiation factor 2 subunit 2 OS=Homo sapiens OX=9606 GN=EIF2S2 PE=1 SV=2	EIF2S2	1.013	127.2	128.8	15	3	3	38.4	5.8
P45877	Peptidyl-prolyl cis-trans isomerase C OS=Homo sapiens OX=9606 GN=PPIC PE=1 SV=1	PPIC	1.013	123.5	125.1	7	2	1	22.7	8.4
P13489	Ribonuclease inhibitor OS=Homo sapiens OX=9606 GN=RNH1 PE=1 SV=2	RNH1	1.014	87.8	89	24	9	9	49.9	4.82
Q14240	Eukaryotic initiation factor 4A-II OS=Homo sapiens OX=9606 GN=EIF4A2 PE=1 SV=2	EIF4A2	1.015	96.2	97.7	12	4	4	46.4	5.48
P62861	40S ribosomal protein S30 OS=Homo sapiens OX=9606 GN=FAU PE=1 SV=1	FAU	1.015	76.5	77.6	17	1	1	6.6	12.15
O60841	Eukaryotic translation initiation factor 5B OS=Homo sapiens OX=9606 GN=EIF5B PE=1 SV=4	EIF5B	1.016	115.7	117.6	4	2	2	138.7	5.49
O00754	Lysosomal alpha-mannosidase OS=Homo sapiens OX=9606 GN=MAN2B1 PE=1 SV=3	MAN2B1	1.017	102.2	103.9	2	1	1	113.7	7.28
P30419	Glycylpeptide N-tetradecanoyltransferase 1 OS=Homo sapiens OX=9606 GN=NMT1 PE=1 SV=2	NMT1	1.019	101.7	103.6	2	1	1	56.8	7.8
P56539	Caveolin-3 OS=Homo sapiens OX=9606 GN=CAV3 PE=1 SV=1	CAV3	1.02	96.2	98.1	7	1	1	17.2	5.78
P53634	Dipeptidyl peptidase 1 OS=Homo sapiens OX=9606 GN=CTSC PE=1 SV=2	CTSC	1.022	83.4	85.2	2	1	1	51.8	6.99
Q92598	Heat shock protein 105 kDa OS=Homo sapiens OX=9606 GN=HSPH1 PE=1 SV=1	HSPH1	1.023	84.2	86.2	3	2	2	96.8	5.39
P20339	Ras-related protein Rab-5A OS=Homo sapiens OX=9606 GN=RAB5A PE=1 SV=2	RAB5A	1.024	134.2	137.4	6	1	1	23.6	8.15
Q9Y2A7	Nck-associated protein 1 OS=Homo sapiens OX=9606 GN=NCKAP1 PE=1 SV=1	NCKAP1	1.024	114.9	117.7	1	1	1	128.7	6.62
Q15019	Septin-2 OS=Homo sapiens OX=9606 GN=SEPTIN2 PE=1 SV=1	SEPTIN2	1.024	119.6	122.4	6	2	2	41.5	6.6
O43583	Density-regulated protein OS=Homo sapiens OX=9606 GN=DENR PE=1 SV=2	DENR	1.028	73.3	75.4	9	1	1	22.1	5.3
Q32MZ4	Leucine-rich repeat flightless-interacting protein 1 OS=Homo sapiens OX=9606 GN=LRRFIP1 PE=1 SV=2	LRRFIP1	1.029	91.9	94.6	10	4	4	89.2	4.65
Q63HN8	E3 ubiquitin-protein ligase RNF213 OS=Homo sapiens OX=9606 GN=RNF213 PE=1 SV=3	RNF213	1.031	88.3	91	1	5	5	591	6.48
P11142	Heat shock cognate 71 kDa protein OS=Homo sapiens OX=9606 GN=HSPA8 PE=1 SV=1	HSPA8	1.034	102.1	105.5	26	18	15	70.9	5.52
O75390	Citrate synthase, mitochondrial OS=Homo sapiens OX=9606 GN=CS PE=1 SV=2	CS	1.034	100	103.3	13	6	6	51.7	8.32
P17050	Alpha-N-acetylgalactosaminidase OS=Homo sapiens OX=9606 GN=NAGA PE=1 SV=2	NAGA	1.035	75.3	78	3	1	1	46.5	5.19
P10124	Serglycin OS=Homo sapiens OX=9606 GN=SRGN PE=1 SV=3	SRGN	1.036	119.5	123.9	13	1	1	17.6	4.96
Q99832	T-complex protein 1 subunit eta OS=Homo sapiens OX=9606 GN=CCT7 PE=1 SV=2	CCT7	1.036	146.3	151.6	6	2	2	59.3	7.65
Q16222	UDP-N-acetylhexosamine pyrophosphorylase OS=Homo sapiens OX=9606 GN=UAP1 PE=1 SV=3	UAP1	1.037	127.5	132.3	3	1	1	58.7	6.33
P52306	Rap1 GTPase-GDP dissociation stimulator 1 OS=Homo sapiens OX=9606 GN=RAP1GDS1 PE=1 SV=3	RAP1GDS1	1.038	104.1	108.1	1	1	1	66.3	5.31
O75915	PRA1 family protein 3 OS=Homo sapiens OX=9606 GN=ARL6IP5 PE=1 SV=1	ARL6IP5	1.039	73.4	76.3	6	1	1	21.6	9.77
Q96CX2	BTB/POZ domain-containing protein KCTD12 OS=Homo sapiens OX=9606 GN=KCTD12 PE=1 SV=1	KCTD12	1.039	90.7	94.2	13	5	5	35.7	5.64
O00232	26S proteasome non-ATPase regulatory subunit 12 OS=Homo sapiens OX=9606 GN=PSMD12 PE=1 SV=3	PSMD12	1.041	101.4	105.5	6	2	2	52.9	7.65
Q04637	Eukaryotic translation initiation factor 4 gamma 1 OS=Homo sapiens OX=9606 GN=EIF4G1 PE=1 SV=4	EIF4G1	1.042	91	94.8	6	7	7	175.4	5.33
P46777	60S ribosomal protein L5 OS=Homo sapiens OX=9606 GN=RPL5 PE=1 SV=3	RPL5	1.043	71.5	74.6	10	3	3	34.3	9.72
P62750	60S ribosomal protein L23a OS=Homo sapiens OX=9606 GN=RPL23A PE=1 SV=1	RPL23A	1.045	99	103.5	12	2	2	17.7	10.45
Q6P2Q9	Pre-mRNA-processing-splicing factor 8 OS=Homo sapiens OX=9606 GN=PRPF8 PE=1 SV=2	PRPF8	1.046	123.6	129.3	0	1	1	273.4	8.84
Q99571	P2X purinoceptor 4 OS=Homo sapiens OX=9606 GN=P2RX4 PE=1 SV=2	P2RX4	1.046	106.7	111.6	7	2	2	43.3	7.99
Q9UL46	Proteasome activator complex subunit 2 OS=Homo sapiens OX=9606 GN=PSME2 PE=1 SV=4	PSME2	1.047	80	83.7	9	2	2	27.4	5.73
P23396	40S ribosomal protein S3 OS=Homo sapiens OX=9606 GN=RPS3 PE=1 SV=2	RPS3	1.048	99.5	104.4	16	4	4	26.7	9.66
Q9UBR2	Cathepsin Z OS=Homo sapiens OX=9606 GN=CTSZ PE=1 SV=1	CTSZ	1.049	94.3	98.9	9	2	2	33.8	7.11
P19367	Hexokinase-1 OS=Homo sapiens OX=9606 GN=HK1 PE=1 SV=3	HK1	1.049	78.8	82.7	3	3	3	102.4	6.8
Q96CT7	Coiled-coil domain-containing protein 124 OS=Homo sapiens OX=9606 GN=CCDC124 PE=1 SV=1	CCDC124	1.052	92.9	97.7	4	1	1	25.8	9.54
P61026	Ras-related protein Rab-10 OS=Homo sapiens OX=9606 GN=RAB10 PE=1 SV=1	RAB10	1.055	77	81.2	15	3	2	22.5	8.38
Q13131	5'-AMP-activated protein kinase catalytic subunit alpha-1 OS=Homo sapiens OX=9606 GN=PRKAA1 PE=1 SV=4	PRKAA1	1.055	66.7	70.4	2	1	1	64	8.12
P34932	Heat shock 70 kDa protein 4 OS=Homo sapiens OX=9606 GN=HSPA4 PE=1 SV=4	HSPA4	1.055	94.4	99.6	5	6	6	94.3	5.19
P25788	Proteasome subunit alpha type-3 OS=Homo sapiens OX=9606 GN=PSMA3 PE=1 SV=2	PSMA3	1.056	94	99.3	32	9	9	28.4	5.33
P27695	DNA-(apurinic or apyrimidinic site) endonuclease OS=Homo sapiens OX=9606 GN=APEX1 PE=1 SV=2	APEX1	1.056	103.4	109.2	3	1	1	35.5	8.12
Q7Z4V5	Hepatoma-derived growth factor-related protein 2 OS=Homo sapiens OX=9606 GN=HDGFL2 PE=1 SV=1	HDGFL2	1.058	110.5	116.8	4	3	3	74.3	7.49
P62633	Cellular nucleic acid-binding protein OS=Homo sapiens OX=9606 GN=CNBP PE=1 SV=1	CNBP	1.059	124.6	132	5	1	1	19.5	7.71
P27635	60S ribosomal protein L10 OS=Homo sapiens OX=9606 GN=RPL10 PE=1 SV=4	RPL10	1.059	82.4	87.3	4	1	1	24.6	10.08
P07195	L-lactate dehydrogenase B chain OS=Homo sapiens OX=9606 GN=LDHB PE=1 SV=2	LDHB	1.062	80.8	85.8	22	8	7	36.6	6.05
Q07020	60S ribosomal protein L18 OS=Homo sapiens OX=9606 GN=RPL18 PE=1 SV=2	RPL18	1.063	104.7	111.3	17	3	3	21.6	11.72
P04062	Lysosomal acid glucosylceramidase OS=Homo sapiens OX=9606 GN=GBA PE=1 SV=3	GBA	1.063	84.1	89.4	4	2	2	59.7	7.61
P01034	Cystatin-C OS=Homo sapiens OX=9606 GN=CST3 PE=1 SV=1	CST3	1.064	75.5	80.3	19	2	2	15.8	8.75
P42766	60S ribosomal protein L35 OS=Homo sapiens OX=9606 GN=RPL35 PE=1 SV=2	RPL35	1.064	88.7	94.4	16	2	2	14.5	11.05
P30050	60S ribosomal protein L12 OS=Homo sapiens OX=9606 GN=RPL12 PE=1 SV=1	RPL12	1.065	105.4	112.3	24	5	5	17.8	9.42
P08758	Annexin A5 OS=Homo sapiens OX=9606 GN=ANXA5 PE=1 SV=2	ANXA5	1.065	80.3	85.5	14	4	4	35.9	5.05
P62241	40S ribosomal protein S8 OS=Homo sapiens OX=9606 GN=RPS8 PE=1 SV=2	RPS8	1.067	95.1	101.4	27	6	6	24.2	10.32
Q9H1E3	Nuclear ubiquitous casein and cyclin-dependent kinase substrate 1 OS=Homo sapiens OX=9606 GN=NUCKS1 PE=1 SV=1	NUCKS1	1.067	80.6	86	19	4	4	27.3	5.08
Q96CG8	Collagen triple helix repeat-containing protein 1 OS=Homo sapiens OX=9606 GN=CTHRC1 PE=1 SV=1	CTHRC1	1.068	84.1	89.8	3	1	1	26.2	7.99
Q9Y265	RuvB-like 1 OS=Homo sapiens OX=9606 GN=RUVBL1 PE=1 SV=1	RUVBL1	1.069	79.4	84.9	2	1	1	50.2	6.42
Q16531	DNA damage-binding protein 1 OS=Homo sapiens OX=9606 GN=DDB1 PE=1 SV=1	DDB1	1.069	123.3	131.8	7	7	7	126.9	5.26
P55884	Eukaryotic translation initiation factor 3 subunit B OS=Homo sapiens OX=9606 GN=EIF3B PE=1 SV=3	EIF3B	1.069	141.1	150.9	2	1	1	92.4	5
P00505	Aspartate aminotransferase, mitochondrial OS=Homo sapiens OX=9606 GN=GOT2 PE=1 SV=3	GOT2	1.074	89.2	95.9	26	10	10	47.5	9.01
P60866	40S ribosomal protein S20 OS=Homo sapiens OX=9606 GN=RPS20 PE=1 SV=1	RPS20	1.074	111.6	119.9	17	2	2	13.4	9.94
Q08380	Galectin-3-binding protein OS=Homo sapiens OX=9606 GN=LGALS3BP PE=1 SV=1	LGALS3BP	1.074	90.3	96.9	6	3	3	65.3	5.27
Q86VP6	Cullin-associated NEDD8-dissociated protein 1 OS=Homo sapiens OX=9606 GN=CAND1 PE=1 SV=2	CAND1	1.075	93	99.9	9	7	7	136.3	5.78
Q53T59	HCLS1-binding protein 3 OS=Homo sapiens OX=9606 GN=HS1BP3 PE=1 SV=1	HS1BP3	1.076	118	126.9	5	1	1	42.8	5.01
P62249	40S ribosomal protein S16 OS=Homo sapiens OX=9606 GN=RPS16 PE=1 SV=2	RPS16	1.078	94.9	102.3	8	2	2	16.4	10.21
Q9P2B4	CTTNBP2 N-terminal-like protein OS=Homo sapiens OX=9606 GN=CTTNBP2NL PE=1 SV=2	CTTNBP2NL	1.081	70.6	76.3	2	1	1	70.1	8.06
Q8WW12	PEST proteolytic signal-containing nuclear protein OS=Homo sapiens OX=9606 GN=PCNP PE=1 SV=2	PCNP	1.083	83.7	90.7	10	1	1	18.9	7.49
P46940	Ras GTPase-activating-like protein IQGAP1 OS=Homo sapiens OX=9606 GN=IQGAP1 PE=1 SV=1	IQGAP1	1.085	86.3	93.6	8	13	13	189.1	6.48
Q92973	Transportin-1 OS=Homo sapiens OX=9606 GN=TNPO1 PE=1 SV=2	TNPO1	1.087	75.3	81.9	2	2	2	102.3	4.98
Q9UBX7	Kallikrein-11 OS=Homo sapiens OX=9606 GN=KLK11 PE=1 SV=2	KLK11	1.087	98.4	106.9	2	1	1	31	8.94
O15372	Eukaryotic translation initiation factor 3 subunit H OS=Homo sapiens OX=9606 GN=EIF3H PE=1 SV=1	EIF3H	1.091	69	75.3	5	1	1	39.9	6.54
P80723	Brain acid soluble protein 1 OS=Homo sapiens OX=9606 GN=BASP1 PE=1 SV=2	BASP1	1.094	93.1	101.8	36	5	5	22.7	4.63
O60313	Dynamin-like 120 kDa protein, mitochondrial OS=Homo sapiens OX=9606 GN=OPA1 PE=1 SV=3	OPA1	1.094	113	123.6	1	1	1	111.6	7.87
P43490	Nicotinamide phosphoribosyltransferase OS=Homo sapiens OX=9606 GN=NAMPT PE=1 SV=1	NAMPT	1.094	97.1	106.2	9	5	5	55.5	7.15
P31151	Protein S100-A7 OS=Homo sapiens OX=9606 GN=S100A7 PE=1 SV=4	S100A7	1.094	79.4	86.9	12	1	1	11.5	6.77
O75356	Ectonucleoside triphosphate diphosphohydrolase 5 OS=Homo sapiens OX=9606 GN=ENTPD5 PE=1 SV=1	ENTPD5	1.094	191	209	6	1	1	47.5	6.33
P28065	Proteasome subunit beta type-9 OS=Homo sapiens OX=9606 GN=PSMB9 PE=1 SV=2	PSMB9	1.095	83.7	91.7	11	3	3	23.3	5.03
P62917	60S ribosomal protein L8 OS=Homo sapiens OX=9606 GN=RPL8 PE=1 SV=2	RPL8	1.095	107.3	117.4	10	2	2	28	11.03
P21589	5'-nucleotidase OS=Homo sapiens OX=9606 GN=NT5E PE=1 SV=1	NT5E	1.096	114.7	125.7	12	3	3	63.3	7.03
P62854	40S ribosomal protein S26 OS=Homo sapiens OX=9606 GN=RPS26 PE=1 SV=3	RPS26	1.098	94.1	103.4	8	1	1	13	11
P11047	Laminin subunit gamma-1 OS=Homo sapiens OX=9606 GN=LAMC1 PE=1 SV=3	LAMC1	1.099	92.3	101.4	6	9	9	177.5	5.12
P07996	Thrombospondin-1 OS=Homo sapiens OX=9606 GN=THBS1 PE=1 SV=2	THBS1	1.099	101.3	111.3	18	14	14	129.3	4.94
O95456	Proteasome assembly chaperone 1 OS=Homo sapiens OX=9606 GN=PSMG1 PE=1 SV=1	PSMG1	1.101	110.7	121.9	7	1	1	32.8	7.17
P51397	Death-associated protein 1 OS=Homo sapiens OX=9606 GN=DAP PE=1 SV=3	DAP	1.101	78.9	86.9	8	1	1	11.2	9.32
P04080	Cystatin-B OS=Homo sapiens OX=9606 GN=CSTB PE=1 SV=2	CSTB	1.102	95.7	105.4	24	2	2	11.1	7.56
Q8IXQ6	Protein mono-ADP-ribosyltransferase PARP9 OS=Homo sapiens OX=9606 GN=PARP9 PE=1 SV=2	PARP9	1.103	142	156.6	1	1	1	96.3	7.91
P09429	High mobility group protein B1 OS=Homo sapiens OX=9606 GN=HMGB1 PE=1 SV=3	HMGB1	1.105	99.5	109.9	8	2	2	24.9	5.74
Q5H9L2	Transcription elongation factor A protein-like 5 OS=Homo sapiens OX=9606 GN=TCEAL5 PE=1 SV=1	TCEAL5	1.106	128.6	142.3	8	1	1	23.3	4.81
Q07065	Cytoskeleton-associated protein 4 OS=Homo sapiens OX=9606 GN=CKAP4 PE=1 SV=2	CKAP4	1.107	82	90.8	2	1	1	66	5.92
Q92945	Far upstream element-binding protein 2 OS=Homo sapiens OX=9606 GN=KHSRP PE=1 SV=4	KHSRP	1.107	84.7	93.8	3	2	2	73.1	7.3
Q14554	Protein disulfide-isomerase A5 OS=Homo sapiens OX=9606 GN=PDIA5 PE=1 SV=1	PDIA5	1.108	77.3	85.7	2	1	1	59.6	7.91
B5ME19	Eukaryotic translation initiation factor 3 subunit C-like protein OS=Homo sapiens OX=9606 GN=EIF3CL PE=1 SV=1	EIF3CL	1.109	141	156.4	1	1	1	105.4	5.64
Q9Y275	Tumor necrosis factor ligand superfamily member 13B OS=Homo sapiens OX=9606 GN=TNFSF13B PE=1 SV=1	TNFSF13B	1.109	89.5	99.2	4	1	1	31.2	6.25
P29401	Transketolase OS=Homo sapiens OX=9606 GN=TKT PE=1 SV=3	TKT	1.11	98.8	109.7	48	23	23	67.8	7.66
Q7Z739	YTH domain-containing family protein 3 OS=Homo sapiens OX=9606 GN=YTHDF3 PE=1 SV=1	YTHDF3	1.11	85.9	95.3	2	1	1	63.8	9.04
P17813	Endoglin OS=Homo sapiens OX=9606 GN=ENG PE=1 SV=2	ENG	1.112	106.9	118.9	2	1	1	70.5	6.61
P09496	Clathrin light chain A OS=Homo sapiens OX=9606 GN=CLTA PE=1 SV=1	CLTA	1.113	95.9	106.7	3	1	1	27.1	4.51
O14879	Interferon-induced protein with tetratricopeptide repeats 3 OS=Homo sapiens OX=9606 GN=IFIT3 PE=1 SV=1	IFIT3	1.113	74.9	83.4	3	1	1	56	5.2
P15144	Aminopeptidase N OS=Homo sapiens OX=9606 GN=ANPEP PE=1 SV=4	ANPEP	1.114	101.7	113.3	9	7	7	109.5	5.48
Q9UNF1	Melanoma-associated antigen D2 OS=Homo sapiens OX=9606 GN=MAGED2 PE=1 SV=2	MAGED2	1.115	69.9	78	1	1	1	64.9	9.32
P29323	Ephrin type-B receptor 2 OS=Homo sapiens OX=9606 GN=EPHB2 PE=1 SV=5	EPHB2	1.117	66.3	74	2	1	1	117.4	6.55
P08708	40S ribosomal protein S17 OS=Homo sapiens OX=9606 GN=RPS17 PE=1 SV=2	RPS17	1.117	85.3	95.2	28	2	2	15.5	9.85
Q14847	LIM and SH3 domain protein 1 OS=Homo sapiens OX=9606 GN=LASP1 PE=1 SV=2	LASP1	1.118	110.2	123.3	12	3	3	29.7	7.05
P50502	Hsc70-interacting protein OS=Homo sapiens OX=9606 GN=ST13 PE=1 SV=2	ST13	1.12	78.7	88.1	2	1	1	41.3	5.27
Q9NZT2	Opioid growth factor receptor OS=Homo sapiens OX=9606 GN=OGFR PE=1 SV=3	OGFR	1.122	103.5	116.1	5	2	2	73.3	4.84
P81605	Dermcidin OS=Homo sapiens OX=9606 GN=DCD PE=1 SV=2	DCD	1.123	91	102.2	30	3	3	11.3	6.54
Q6PKG0	La-related protein 1 OS=Homo sapiens OX=9606 GN=LARP1 PE=1 SV=2	LARP1	1.124	90.9	102.1	1	1	1	123.4	8.82
P62805	Histone H4 OS=Homo sapiens OX=9606 GN=H4C1 PE=1 SV=2	H4C1	1.125	87.6	98.6	51	6	6	11.4	11.36
P61353	60S ribosomal protein L27 OS=Homo sapiens OX=9606 GN=RPL27 PE=1 SV=2	RPL27	1.125	76.1	85.6	7	1	1	15.8	10.56
Q96JB1	Dynein heavy chain 8, axonemal OS=Homo sapiens OX=9606 GN=DNAH8 PE=1 SV=2	DNAH8	1.128	134.1	151.2	0	1	1	514.3	6.32
Q7L576	Cytoplasmic FMR1-interacting protein 1 OS=Homo sapiens OX=9606 GN=CYFIP1 PE=1 SV=1	CYFIP1	1.13	64.6	73	1	1	1	145.1	6.9
P26641	Elongation factor 1-gamma OS=Homo sapiens OX=9606 GN=EEF1G PE=1 SV=3	EEF1G	1.131	108.9	123.1	10	6	6	50.1	6.67
Q5VUA4	Zinc finger protein 318 OS=Homo sapiens OX=9606 GN=ZNF318 PE=1 SV=2	ZNF318	1.131	106.5	120.5	0	1	1	251	7.2
P39023	60S ribosomal protein L3 OS=Homo sapiens OX=9606 GN=RPL3 PE=1 SV=2	RPL3	1.133	86.3	97.7	15	6	6	46.1	10.18
Q96CW1	AP-2 complex subunit mu OS=Homo sapiens OX=9606 GN=AP2M1 PE=1 SV=2	AP2M1	1.134	100.8	114.3	6	3	3	49.6	9.54
Q13643	Four and a half LIM domains protein 3 OS=Homo sapiens OX=9606 GN=FHL3 PE=1 SV=4	FHL3	1.134	88.6	100.5	3	1	1	31.2	6.2
P51149	Ras-related protein Rab-7a OS=Homo sapiens OX=9606 GN=RAB7A PE=1 SV=1	RAB7A	1.134	86.6	98.1	12	2	2	23.5	6.7
O00231	26S proteasome non-ATPase regulatory subunit 11 OS=Homo sapiens OX=9606 GN=PSMD11 PE=1 SV=3	PSMD11	1.135	91	103.3	5	2	2	47.4	6.48
Q16181	Septin-7 OS=Homo sapiens OX=9606 GN=SEPTIN7 PE=1 SV=2	SEPTIN7	1.135	102.6	116.5	8	4	4	50.6	8.63
Q15149	Plectin OS=Homo sapiens OX=9606 GN=PLEC PE=1 SV=3	PLEC	1.137	73.8	83.9	1	3	3	531.5	5.96
Q15811	Intersectin-1 OS=Homo sapiens OX=9606 GN=ITSN1 PE=1 SV=3	ITSN1	1.137	75.7	86.1	0	1	1	195.3	7.77
P26022	Pentraxin-related protein PTX3 OS=Homo sapiens OX=9606 GN=PTX3 PE=1 SV=3	PTX3	1.138	121.6	138.3	4	1	1	41.9	5.01
P42224	Signal transducer and activator of transcription 1-alpha/beta OS=Homo sapiens OX=9606 GN=STAT1 PE=1 SV=2	STAT1	1.138	85.2	97	4	3	3	87.3	6.05
P28838	Cytosol aminopeptidase OS=Homo sapiens OX=9606 GN=LAP3 PE=1 SV=3	LAP3	1.14	89.8	102.3	31	13	13	56.1	7.93
O15498	Synaptobrevin homolog YKT6 OS=Homo sapiens OX=9606 GN=YKT6 PE=1 SV=1	YKT6	1.14	91.4	104.2	4	1	1	22.4	6.92
Q9UBT2	SUMO-activating enzyme subunit 2 OS=Homo sapiens OX=9606 GN=UBA2 PE=1 SV=2	UBA2	1.141	87.4	99.8	4	2	2	71.2	5.29
O60763	General vesicular transport factor p115 OS=Homo sapiens OX=9606 GN=USO1 PE=1 SV=2	USO1	1.142	91.4	104.4	4	1	1	107.8	4.91
P83881	60S ribosomal protein L36a OS=Homo sapiens OX=9606 GN=RPL36A PE=1 SV=2	RPL36A	1.143	89.7	102.5	8	1	1	12.4	10.58
P07355	Annexin A2 OS=Homo sapiens OX=9606 GN=ANXA2 PE=1 SV=2	ANXA2	1.144	93	106.5	57	18	18	38.6	7.75
O94855	Protein transport protein Sec24D OS=Homo sapiens OX=9606 GN=SEC24D PE=1 SV=2	SEC24D	1.15	66.1	76	1	1	1	112.9	7.25
P15880	40S ribosomal protein S2 OS=Homo sapiens OX=9606 GN=RPS2 PE=1 SV=2	RPS2	1.152	64.5	74.3	4	1	1	31.3	10.24
Q9NQ30	Endothelial cell-specific molecule 1 OS=Homo sapiens OX=9606 GN=ESM1 PE=1 SV=2	ESM1	1.154	96.6	111.5	12	2	2	20.1	7.34
Q15393	Splicing factor 3B subunit 3 OS=Homo sapiens OX=9606 GN=SF3B3 PE=1 SV=4	SF3B3	1.155	95.9	110.8	1	1	1	135.5	5.26
O60279	Sushi domain-containing protein 5 OS=Homo sapiens OX=9606 GN=SUSD5 PE=1 SV=3	SUSD5	1.161	112.6	130.8	2	1	1	68	4.91
Q13867	Bleomycin hydrolase OS=Homo sapiens OX=9606 GN=BLMH PE=1 SV=1	BLMH	1.161	159.5	185.2	2	1	1	52.5	6.27
Q6NVV1	Putative 60S ribosomal protein L13a protein RPL13AP3 OS=Homo sapiens OX=9606 GN=RPL13AP3 PE=5 SV=1	RPL13AP3	1.167	107.7	125.7	12	1	1	12.1	10.76
P14314	Glucosidase 2 subunit beta OS=Homo sapiens OX=9606 GN=PRKCSH PE=1 SV=2	PRKCSH	1.168	87.3	102	10	6	6	59.4	4.41
P11279	Lysosome-associated membrane glycoprotein 1 OS=Homo sapiens OX=9606 GN=LAMP1 PE=1 SV=3	LAMP1	1.169	118.7	138.7	2	1	1	44.9	8.75
Q86UP2	Kinectin OS=Homo sapiens OX=9606 GN=KTN1 PE=1 SV=1	KTN1	1.171	72.8	85.2	3	4	4	156.2	5.64
P62280	40S ribosomal protein S11 OS=Homo sapiens OX=9606 GN=RPS11 PE=1 SV=3	RPS11	1.171	97.4	114.1	23	3	3	18.4	10.3
P39019	40S ribosomal protein S19 OS=Homo sapiens OX=9606 GN=RPS19 PE=1 SV=2	RPS19	1.174	97.1	114	12	2	2	16.1	10.32
P05783	Keratin, type I cytoskeletal 18 OS=Homo sapiens OX=9606 GN=KRT18 PE=1 SV=2	KRT18	1.175	71.9	84.5	6	3	2	48	5.45
O60331	Phosphatidylinositol 4-phosphate 5-kinase type-1 gamma OS=Homo sapiens OX=9606 GN=PIP5K1C PE=1 SV=2	PIP5K1C	1.183	100.2	118.6	3	1	1	73.2	5.29
P13010	X-ray repair cross-complementing protein 5 OS=Homo sapiens OX=9606 GN=XRCC5 PE=1 SV=3	XRCC5	1.185	56.5	66.9	2	1	1	82.7	5.81
P08123	Collagen alpha-2(I) chain OS=Homo sapiens OX=9606 GN=COL1A2 PE=1 SV=7	COL1A2	1.185	72.1	85.5	1	1	1	129.2	8.95
P83731	60S ribosomal protein L24 OS=Homo sapiens OX=9606 GN=RPL24 PE=1 SV=1	RPL24	1.191	123.8	147.4	5	1	1	17.8	11.25
Q12841	Follistatin-related protein 1 OS=Homo sapiens OX=9606 GN=FSTL1 PE=1 SV=1	FSTL1	1.198	107.4	128.6	7	3	3	35	5.52
Q9H6Z4	Ran-binding protein 3 OS=Homo sapiens OX=9606 GN=RANBP3 PE=1 SV=1	RANBP3	1.199	71.7	86	1	1	1	60.2	4.78
O15533	Tapasin OS=Homo sapiens OX=9606 GN=TAPBP PE=1 SV=1	TAPBP	1.201	128.3	154.1	2	1	1	47.6	7.15
Q15436	Protein transport protein Sec23A OS=Homo sapiens OX=9606 GN=SEC23A PE=1 SV=2	SEC23A	1.203	63.2	76.1	2	1	1	86.1	7.08
O75822	Eukaryotic translation initiation factor 3 subunit J OS=Homo sapiens OX=9606 GN=EIF3J PE=1 SV=2	EIF3J	1.203	68.9	82.9	3	1	1	29	4.83
Q00765	Receptor expression-enhancing protein 5 OS=Homo sapiens OX=9606 GN=REEP5 PE=1 SV=3	REEP5	1.203	116.2	139.8	4	1	1	21.5	8.1
Q96EI5	Transcription elongation factor A protein-like 4 OS=Homo sapiens OX=9606 GN=TCEAL4 PE=1 SV=2	TCEAL4	1.203	181.5	218.5	8	1	1	24.6	5.2
O00622	CCN family member 1 OS=Homo sapiens OX=9606 GN=CCN1 PE=1 SV=1	CCN1	1.205	95.1	114.6	14	5	5	42	8.21
P09543	2',3'-cyclic-nucleotide 3'-phosphodiesterase OS=Homo sapiens OX=9606 GN=CNP PE=1 SV=2	CNP	1.207	98	118.3	3	1	1	47.5	9.07
P53992	Protein transport protein Sec24C OS=Homo sapiens OX=9606 GN=SEC24C PE=1 SV=3	SEC24C	1.208	72.5	87.5	1	1	1	118.2	7.06
P02751	Fibronectin OS=Homo sapiens OX=9606 GN=FN1 PE=1 SV=5	FN1	1.209	91.8	111	14	21	21	272.2	5.5
P61927	60S ribosomal protein L37 OS=Homo sapiens OX=9606 GN=RPL37 PE=1 SV=2	RPL37	1.211	86.4	104.6	8	1	1	11.1	11.74
P35659	Protein DEK OS=Homo sapiens OX=9606 GN=DEK PE=1 SV=1	DEK	1.211	94.5	114.5	2	1	1	42.6	8.56
P00338	L-lactate dehydrogenase A chain OS=Homo sapiens OX=9606 GN=LDHA PE=1 SV=2	LDHA	1.215	102.6	124.6	39	13	12	36.7	8.27
Q14315	Filamin-C OS=Homo sapiens OX=9606 GN=FLNC PE=1 SV=3	FLNC	1.217	70.7	85.9	5	13	5	290.8	5.97
Q13201	Multimerin-1 OS=Homo sapiens OX=9606 GN=MMRN1 PE=1 SV=3	MMRN1	1.217	84.5	102.9	2	2	2	138	7.93
P23284	Peptidyl-prolyl cis-trans isomerase B OS=Homo sapiens OX=9606 GN=PPIB PE=1 SV=2	PPIB	1.218	93.1	113.4	32	10	9	23.7	9.41
O43312	Protein MTSS 1 OS=Homo sapiens OX=9606 GN=MTSS1 PE=1 SV=2	MTSS1	1.22	85.9	104.8	1	1	1	82.2	6.92	Met-loss [N-Term]
Q92743	Serine protease HTRA1 OS=Homo sapiens OX=9606 GN=HTRA1 PE=1 SV=1	HTRA1	1.22	98.1	119.7	3	1	1	51.3	7.83
Q9UNN8	Endothelial protein C receptor OS=Homo sapiens OX=9606 GN=PROCR PE=1 SV=1	PROCR	1.222	83.8	102.4	4	1	1	26.7	7.18
Q71UM5	40S ribosomal protein S27-like OS=Homo sapiens OX=9606 GN=RPS27L PE=1 SV=3	RPS27L	1.223	105.2	128.7	15	1	1	9.5	9.45
P06733	Alpha-enolase OS=Homo sapiens OX=9606 GN=ENO1 PE=1 SV=2	ENO1	1.228	95.4	117.1	51	20	20	47.1	7.39
P21980	Protein-glutamine gamma-glutamyltransferase 2 OS=Homo sapiens OX=9606 GN=TGM2 PE=1 SV=2	TGM2	1.229	88.4	108.7	28	13	13	77.3	5.22
P62277	40S ribosomal protein S13 OS=Homo sapiens OX=9606 GN=RPS13 PE=1 SV=2	RPS13	1.229	101.5	124.8	26	4	4	17.2	10.54
P40925	Malate dehydrogenase, cytoplasmic OS=Homo sapiens OX=9606 GN=MDH1 PE=1 SV=4	MDH1	1.23	101.5	124.8	3	1	1	36.4	7.36
Q9BRF8	Serine/threonine-protein phosphatase CPPED1 OS=Homo sapiens OX=9606 GN=CPPED1 PE=1 SV=3	CPPED1	1.232	74.4	91.6	6	2	2	35.5	6.2
P46781	40S ribosomal protein S9 OS=Homo sapiens OX=9606 GN=RPS9 PE=1 SV=3	RPS9	1.234	109.4	135	31	7	7	22.6	10.65
P56192	Methionine--tRNA ligase, cytoplasmic OS=Homo sapiens OX=9606 GN=MARS1 PE=1 SV=2	MARS1	1.235	74.9	92.6	1	1	1	101.1	6.16
Q14008	Cytoskeleton-associated protein 5 OS=Homo sapiens OX=9606 GN=CKAP5 PE=1 SV=3	CKAP5	1.235	45.8	56.6	0	1	1	225.4	7.8
Q96D15	Reticulocalbin-3 OS=Homo sapiens OX=9606 GN=RCN3 PE=1 SV=1	RCN3	1.244	72	89.6	2	1	1	37.5	4.89
P20810	Calpastatin OS=Homo sapiens OX=9606 GN=CAST PE=1 SV=4	CAST	1.244	84.1	104.6	17	11	11	76.5	5.07
O75874	Isocitrate dehydrogenase [NADP] cytoplasmic OS=Homo sapiens OX=9606 GN=IDH1 PE=1 SV=2	IDH1	1.244	99.1	123.4	11	4	4	46.6	7.01
Q13740	CD166 antigen OS=Homo sapiens OX=9606 GN=ALCAM PE=1 SV=2	ALCAM	1.246	89.3	111.3	14	6	6	65.1	6.25
P16401	Histone H1.5 OS=Homo sapiens OX=9606 GN=H1-5 PE=1 SV=3	H1-5	1.249	94.6	118.1	11	3	2	22.6	10.92
Q9UKY7	Protein CDV3 homolog OS=Homo sapiens OX=9606 GN=CDV3 PE=1 SV=1	CDV3	1.253	79.3	99.4	3	1	1	27.3	6.4
P61313	60S ribosomal protein L15 OS=Homo sapiens OX=9606 GN=RPL15 PE=1 SV=2	RPL15	1.261	70.2	88.5	4	1	1	24.1	11.62
P16403	Histone H1.2 OS=Homo sapiens OX=9606 GN=H1-2 PE=1 SV=2	H1-2	1.262	85.6	108	8	2	1	21.4	10.93
P24534	Elongation factor 1-beta OS=Homo sapiens OX=9606 GN=EEF1B2 PE=1 SV=3	EEF1B2	1.264	86.4	109.1	7	2	1	24.7	4.67
P28070	Proteasome subunit beta type-4 OS=Homo sapiens OX=9606 GN=PSMB4 PE=1 SV=4	PSMB4	1.271	84.5	107.3	4	1	1	29.2	5.97
P06576	ATP synthase subunit beta, mitochondrial OS=Homo sapiens OX=9606 GN=ATP5F1B PE=1 SV=3	ATP5F1B	1.273	97.1	123.6	8	3	3	56.5	5.4
Q96DR8	Mucin-like protein 1 OS=Homo sapiens OX=9606 GN=MUCL1 PE=1 SV=1	MUCL1	1.279	69	88.3	18	2	2	9	4.64
Q7Z6Z7	E3 ubiquitin-protein ligase HUWE1 OS=Homo sapiens OX=9606 GN=HUWE1 PE=1 SV=3	HUWE1	1.282	66.4	85.1	1	2	2	481.6	5.22
P50579	Methionine aminopeptidase 2 OS=Homo sapiens OX=9606 GN=METAP2 PE=1 SV=1	METAP2	1.285	58	74.5	4	1	1	52.9	5.82
P27824	Calnexin OS=Homo sapiens OX=9606 GN=CANX PE=1 SV=2	CANX	1.285	88.7	114	6	2	2	67.5	4.6
P07384	Calpain-1 catalytic subunit OS=Homo sapiens OX=9606 GN=CAPN1 PE=1 SV=1	CAPN1	1.287	62.2	80	7	3	3	81.8	5.67
O15371	Eukaryotic translation initiation factor 3 subunit D OS=Homo sapiens OX=9606 GN=EIF3D PE=1 SV=1	EIF3D	1.289	96.5	124.4	2	1	1	63.9	6.05
Q96J02	E3 ubiquitin-protein ligase Itchy homolog OS=Homo sapiens OX=9606 GN=ITCH PE=1 SV=2	ITCH	1.292	98	126.7	2	1	1	102.7	6.3
P18124	60S ribosomal protein L7 OS=Homo sapiens OX=9606 GN=RPL7 PE=1 SV=1	RPL7	1.297	77.8	100.9	29	8	8	29.2	10.65
P05114	Non-histone chromosomal protein HMG-14 OS=Homo sapiens OX=9606 GN=HMGN1 PE=1 SV=3	HMGN1	1.298	60.4	78.4	18	1	1	10.7	9.6
P25786	Proteasome subunit alpha type-1 OS=Homo sapiens OX=9606 GN=PSMA1 PE=1 SV=1	PSMA1	1.31	82.2	107.7	46	9	9	29.5	6.61
P00390	Glutathione reductase, mitochondrial OS=Homo sapiens OX=9606 GN=GSR PE=1 SV=2	GSR	1.314	91.1	119.8	4	2	2	56.2	8.5
P28074	Proteasome subunit beta type-5 OS=Homo sapiens OX=9606 GN=PSMB5 PE=1 SV=3	PSMB5	1.317	107.2	141.2	5	1	1	28.5	6.92
Q96GS4	BLOC-1-related complex subunit 6 OS=Homo sapiens OX=9606 GN=BORCS6 PE=1 SV=2	BORCS6	1.317	172.7	227.3	8	1	1	37.2	5.76
Q9NUQ6	SPATS2-like protein OS=Homo sapiens OX=9606 GN=SPATS2L PE=1 SV=2	SPATS2L	1.318	81.7	107.7	2	1	1	61.7	9.64
Q16270	Insulin-like growth factor-binding protein 7 OS=Homo sapiens OX=9606 GN=IGFBP7 PE=1 SV=1	IGFBP7	1.321	91.3	120.6	21	4	4	29.1	7.9
P25787	Proteasome subunit alpha type-2 OS=Homo sapiens OX=9606 GN=PSMA2 PE=1 SV=2	PSMA2	1.323	104.5	138.2	21	4	4	25.9	7.43
P13798	Acylamino-acid-releasing enzyme OS=Homo sapiens OX=9606 GN=APEH PE=1 SV=4	APEH	1.323	85	112.5	2	1	1	81.2	5.48
Q12805	EGF-containing fibulin-like extracellular matrix protein 1 OS=Homo sapiens OX=9606 GN=EFEMP1 PE=1 SV=2	EFEMP1	1.328	84.9	112.8	34	12	12	54.6	5.07
P02794	Ferritin heavy chain OS=Homo sapiens OX=9606 GN=FTH1 PE=1 SV=2	FTH1	1.332	93.8	125	13	2	2	21.2	5.55
Q9NP80	Calcium-independent phospholipase A2-gamma OS=Homo sapiens OX=9606 GN=PNPLA8 PE=1 SV=1	PNPLA8	1.332	63.2	84.1	1	1	1	88.4	9.23
Q16881	Thioredoxin reductase 1, cytoplasmic OS=Homo sapiens OX=9606 GN=TXNRD1 PE=1 SV=3	TXNRD1	1.335	90.5	120.8	38	20	20	70.9	7.39
Q9H892	Tetratricopeptide repeat protein 12 OS=Homo sapiens OX=9606 GN=TTC12 PE=1 SV=2	TTC12	1.337	75.1	100.3	1	1	1	78.7	5.66
Q02543	60S ribosomal protein L18a OS=Homo sapiens OX=9606 GN=RPL18A PE=1 SV=2	RPL18A	1.338	82.1	109.9	5	1	1	20.7	10.71
Q9C0H2	Protein tweety homolog 3 OS=Homo sapiens OX=9606 GN=TTYH3 PE=1 SV=3	TTYH3	1.338	94.7	126.7	3	1	1	57.5	5.39
Q92616	eIF-2-alpha kinase activator GCN1 OS=Homo sapiens OX=9606 GN=GCN1 PE=1 SV=6	GCN1	1.345	170.5	229.5	1	1	1	292.6	7.47
P10412	Histone H1.4 OS=Homo sapiens OX=9606 GN=H1-4 PE=1 SV=2	H1-4	1.347	73.8	99.5	12	3	2	21.9	11.03
P09914	Interferon-induced protein with tetratricopeptide repeats 1 OS=Homo sapiens OX=9606 GN=IFIT1 PE=1 SV=2	IFIT1	1.351	81.5	110	7	3	3	55.3	7.2
P62318	Small nuclear ribonucleoprotein Sm D3 OS=Homo sapiens OX=9606 GN=SNRPD3 PE=1 SV=1	SNRPD3	1.352	107.7	145.6	7	1	1	13.9	10.32
P48637	Glutathione synthetase OS=Homo sapiens OX=9606 GN=GSS PE=1 SV=1	GSS	1.359	100.9	137.1	4	2	2	52.4	5.92
P49773	Histidine triad nucleotide-binding protein 1 OS=Homo sapiens OX=9606 GN=HINT1 PE=1 SV=2	HINT1	1.36	68.6	93.4	7	1	1	13.8	6.95
Q8WXE0	Caskin-2 OS=Homo sapiens OX=9606 GN=CASKIN2 PE=1 SV=2	CASKIN2	1.368	96.1	131.5	2	1	1	126.7	7.09
Q5GJ75	Tumor necrosis factor alpha-induced protein 8-like protein 3 OS=Homo sapiens OX=9606 GN=TNFAIP8L3 PE=1 SV=1	TNFAIP8L3	1.373	63.4	87.1	2	1	1	32.6	8.59
Q9NZN4	EH domain-containing protein 2 OS=Homo sapiens OX=9606 GN=EHD2 PE=1 SV=2	EHD2	1.381	107.9	149	3	2	2	61.1	6.46
P37837	Transaldolase OS=Homo sapiens OX=9606 GN=TALDO1 PE=1 SV=2	TALDO1	1.383	93.8	129.7	29	10	10	37.5	6.81
Q00839	Heterogeneous nuclear ribonucleoprotein U OS=Homo sapiens OX=9606 GN=HNRNPU PE=1 SV=6	HNRNPU	1.396	80.9	112.9	5	3	3	90.5	6
Q9UNE7	E3 ubiquitin-protein ligase CHIP OS=Homo sapiens OX=9606 GN=STUB1 PE=1 SV=2	STUB1	1.404	67.8	95.2	6	1	1	34.8	5.87
P25705	ATP synthase subunit alpha, mitochondrial OS=Homo sapiens OX=9606 GN=ATP5F1A PE=1 SV=1	ATP5F1A	1.406	62.3	87.6	1	1	1	59.7	9.13
Q09472	Histone acetyltransferase p300 OS=Homo sapiens OX=9606 GN=EP300 PE=1 SV=2	EP300	1.407	69.4	97.7	0	1	1	264	8.5
P05109	Protein S100-A8 OS=Homo sapiens OX=9606 GN=S100A8 PE=1 SV=1	S100A8	1.41	83.6	117.9	12	1	1	10.8	7.03
Q5T749	Keratinocyte proline-rich protein OS=Homo sapiens OX=9606 GN=KPRP PE=1 SV=1	KPRP	1.411	60.2	84.9	2	1	1	64.1	8.27
P31947	14-3-3 protein sigma OS=Homo sapiens OX=9606 GN=SFN PE=1 SV=1	SFN	1.418	97.6	138.4	16	4	1	27.8	4.74
P05362	Intercellular adhesion molecule 1 OS=Homo sapiens OX=9606 GN=ICAM1 PE=1 SV=2	ICAM1	1.419	69.3	98.4	5	2	2	57.8	7.99
P63244	Receptor of activated protein C kinase 1 OS=Homo sapiens OX=9606 GN=RACK1 PE=1 SV=3	RACK1	1.421	123.2	175.1	2	1	1	35.1	7.69
O75695	Protein XRP2 OS=Homo sapiens OX=9606 GN=RP2 PE=1 SV=4	RP2	1.426	102.4	146.1	3	1	1	39.6	5.12
P61769	Beta-2-microglobulin OS=Homo sapiens OX=9606 GN=B2M PE=1 SV=1	B2M	1.427	54.6	77.9	8	1	1	13.7	6.52
P16152	Carbonyl reductase [NADPH] 1 OS=Homo sapiens OX=9606 GN=CBR1 PE=1 SV=3	CBR1	1.427	101.9	145.4	5	1	1	30.4	8.32
P10301	Ras-related protein R-Ras OS=Homo sapiens OX=9606 GN=RRAS PE=1 SV=1	RRAS	1.428	103.3	147.5	7	1	1	23.5	6.93
P62851	40S ribosomal protein S25 OS=Homo sapiens OX=9606 GN=RPS25 PE=1 SV=1	RPS25	1.436	104.9	150.6	24	3	3	13.7	10.11
P22528	Cornifin-B OS=Homo sapiens OX=9606 GN=SPRR1B PE=1 SV=2	SPRR1B	1.437	69.4	99.8	25	2	2	9.9	8.48
Q9GZM7	Tubulointerstitial nephritis antigen-like OS=Homo sapiens OX=9606 GN=TINAGL1 PE=1 SV=1	TINAGL1	1.439	23.3	33.5	3	1	1	52.4	6.99
P00558	Phosphoglycerate kinase 1 OS=Homo sapiens OX=9606 GN=PGK1 PE=1 SV=3	PGK1	1.44	90.6	130.5	12	5	5	44.6	8.1
P02768	Albumin OS=Homo sapiens OX=9606 GN=ALB PE=1 SV=2	ALB	1.443	94.4	136.1	12	8	8	69.3	6.28
P51858	Hepatoma-derived growth factor OS=Homo sapiens OX=9606 GN=HDGF PE=1 SV=1	HDGF	1.446	74	107	31	4	4	26.8	4.73
P49321	Nuclear autoantigenic sperm protein OS=Homo sapiens OX=9606 GN=NASP PE=1 SV=2	NASP	1.447	82.6	119.5	1	1	1	85.2	4.3
P05089	Arginase-1 OS=Homo sapiens OX=9606 GN=ARG1 PE=1 SV=2	ARG1	1.448	74.9	108.6	3	1	1	34.7	7.21
Q02878	60S ribosomal protein L6 OS=Homo sapiens OX=9606 GN=RPL6 PE=1 SV=3	RPL6	1.454	83.6	121.6	23	6	6	32.7	10.58
Q9NRX5	Serine incorporator 1 OS=Homo sapiens OX=9606 GN=SERINC1 PE=1 SV=1	SERINC1	1.459	59.1	86.2	3	1	1	50.5	5.85
P46778	60S ribosomal protein L21 OS=Homo sapiens OX=9606 GN=RPL21 PE=1 SV=2	RPL21	1.46	80.2	117.1	21	3	3	18.6	10.49
P02452	Collagen alpha-1(I) chain OS=Homo sapiens OX=9606 GN=COL1A1 PE=1 SV=5	COL1A1	1.463	75.6	110.6	1	1	1	138.9	5.8
Q6P587	Acylpyruvase FAHD1, mitochondrial OS=Homo sapiens OX=9606 GN=FAHD1 PE=1 SV=2	FAHD1	1.464	79.9	116.9	14	4	4	24.8	7.39
P48594	Serpin B4 OS=Homo sapiens OX=9606 GN=SERPINB4 PE=1 SV=2	SERPINB4	1.466	69	101.1	2	1	1	44.8	6.21
O15355	Protein phosphatase 1G OS=Homo sapiens OX=9606 GN=PPM1G PE=1 SV=1	PPM1G	1.467	93.4	137.1	5	1	1	59.2	4.36
Q02817	Mucin-2 OS=Homo sapiens OX=9606 GN=MUC2 PE=1 SV=2	MUC2	1.47	76.8	112.9	0	1	1	540	5.8	Met-loss [N-Term]
P62979	Ubiquitin-40S ribosomal protein S27a OS=Homo sapiens OX=9606 GN=RPS27A PE=1 SV=2	RPS27A	1.484	71.4	105.9	37	7	7	18	9.64
P22532	Small proline-rich protein 2D OS=Homo sapiens OX=9606 GN=SPRR2D PE=2 SV=2	SPRR2D	1.49	57	84.9	18	1	1	7.9	8.37
P05204	Non-histone chromosomal protein HMG-17 OS=Homo sapiens OX=9606 GN=HMGN2 PE=1 SV=3	HMGN2	1.495	101.8	152.1	13	1	1	9.4	9.99
P53999	Activated RNA polymerase II transcriptional coactivator p15 OS=Homo sapiens OX=9606 GN=SUB1 PE=1 SV=3	SUB1	1.502	69.3	104	9	1	1	14.4	9.6
P01008	Antithrombin-III OS=Homo sapiens OX=9606 GN=SERPINC1 PE=1 SV=1	SERPINC1	1.507	95.5	144	2	1	1	52.6	6.71
P05121	Plasminogen activator inhibitor 1 OS=Homo sapiens OX=9606 GN=SERPINE1 PE=1 SV=1	SERPINE1	1.515	89.4	135.4	17	8	8	45	7.2
P27105	Erythrocyte band 7 integral membrane protein OS=Homo sapiens OX=9606 GN=STOM PE=1 SV=3	STOM	1.517	92.6	140.5	2	1	1	31.7	7.88
P46063	ATP-dependent DNA helicase Q1 OS=Homo sapiens OX=9606 GN=RECQL PE=1 SV=3	RECQL	1.519	104.1	158.2	2	1	1	73.4	7.88
P17096	High mobility group protein HMG-I/HMG-Y OS=Homo sapiens OX=9606 GN=HMGA1 PE=1 SV=3	HMGA1	1.525	95.7	146	56	7	7	11.7	10.32
P35555	Fibrillin-1 OS=Homo sapiens OX=9606 GN=FBN1 PE=1 SV=4	FBN1	1.533	62.6	96	1	2	2	312.1	4.93
P52926	High mobility group protein HMGI-C OS=Homo sapiens OX=9606 GN=HMGA2 PE=1 SV=1	HMGA2	1.535	68.8	105.6	49	5	5	11.8	10.62
P13473	Lysosome-associated membrane glycoprotein 2 OS=Homo sapiens OX=9606 GN=LAMP2 PE=1 SV=2	LAMP2	1.563	104.2	162.8	2	1	1	44.9	5.63
Q02413	Desmoglein-1 OS=Homo sapiens OX=9606 GN=DSG1 PE=1 SV=2	DSG1	1.571	75.9	119.2	6	5	5	113.7	5.03
P62306	Small nuclear ribonucleoprotein F OS=Homo sapiens OX=9606 GN=SNRPF PE=1 SV=1	SNRPF	1.588	94.1	149.4	15	1	1	9.7	4.67
P20930	Filaggrin OS=Homo sapiens OX=9606 GN=FLG PE=1 SV=3	FLG	1.624	59	95.9	1	3	3	434.9	9.25
P21926	CD9 antigen OS=Homo sapiens OX=9606 GN=CD9 PE=1 SV=4	CD9	1.624	85.5	138.8	7	3	3	25.4	7.15
P30740	Leukocyte elastase inhibitor OS=Homo sapiens OX=9606 GN=SERPINB1 PE=1 SV=1	SERPINB1	1.628	74.2	120.9	10	2	2	42.7	6.28
Q9NSD9	Phenylalanine--tRNA ligase beta subunit OS=Homo sapiens OX=9606 GN=FARSB PE=1 SV=3	FARSB	1.628	81.3	132.4	2	1	1	66.1	6.84
O14744	Protein arginine N-methyltransferase 5 OS=Homo sapiens OX=9606 GN=PRMT5 PE=1 SV=4	PRMT5	1.631	87.2	142.3	2	1	1	72.6	6.29
Q08378	Golgin subfamily A member 3 OS=Homo sapiens OX=9606 GN=GOLGA3 PE=1 SV=2	GOLGA3	1.637	87	142.4	0	1	1	167.3	5.44
P16070	CD44 antigen OS=Homo sapiens OX=9606 GN=CD44 PE=1 SV=3	CD44	1.65	91.3	150.7	5	4	4	81.5	5.33
Q08554	Desmocollin-1 OS=Homo sapiens OX=9606 GN=DSC1 PE=1 SV=2	DSC1	1.668	57.6	96.1	1	1	1	99.9	5.43
Q9Y3U8	60S ribosomal protein L36 OS=Homo sapiens OX=9606 GN=RPL36 PE=1 SV=3	RPL36	1.668	106.8	178.1	10	1	1	12.2	11.59
P14867	Gamma-aminobutyric acid receptor subunit alpha-1 OS=Homo sapiens OX=9606 GN=GABRA1 PE=1 SV=3	GABRA1	1.731	85.9	148.8	2	1	1	51.8	9.22
P14923	Junction plakoglobin OS=Homo sapiens OX=9606 GN=JUP PE=1 SV=3	JUP	1.749	84.4	147.7	12	8	8	81.7	6.14
Q9Y4Z0	U6 snRNA-associated Sm-like protein LSm4 OS=Homo sapiens OX=9606 GN=LSM4 PE=1 SV=1	LSM4	1.776	87.9	156.1	6	1	1	15.3	9.99	Met-loss [N-Term]
P04179	Superoxide dismutase [Mn], mitochondrial OS=Homo sapiens OX=9606 GN=SOD2 PE=1 SV=3	SOD2	1.808	76.6	138.5	17	4	4	24.7	8.25
P29279	CCN family member 2 OS=Homo sapiens OX=9606 GN=CCN2 PE=1 SV=2	CCN2	1.81	80.4	145.6	20	7	7	38.1	8
Q5D862	Filaggrin-2 OS=Homo sapiens OX=9606 GN=FLG2 PE=1 SV=1	FLG2	1.824	64.8	118.2	5	6	6	247.9	8.31
P61626	Lysozyme C OS=Homo sapiens OX=9606 GN=LYZ PE=1 SV=1	LYZ	1.836	78.8	144.7	6	1	1	16.5	9.16
Q9BTT0	Acidic leucine-rich nuclear phosphoprotein 32 family member E OS=Homo sapiens OX=9606 GN=ANP32E PE=1 SV=1	ANP32E	1.864	65.7	122.5	5	1	1	30.7	3.85
P35908	Keratin, type II cytoskeletal 2 epidermal OS=Homo sapiens OX=9606 GN=KRT2 PE=1 SV=2	KRT2	1.908	73.6	140.4	52	31	21	65.4	8
P13647	Keratin, type II cytoskeletal 5 OS=Homo sapiens OX=9606 GN=KRT5 PE=1 SV=3	KRT5	1.919	73.5	141.1	35	29	16	62.3	7.74
P39060	Collagen alpha-1(XVIII) chain OS=Homo sapiens OX=9606 GN=COL18A1 PE=1 SV=5	COL18A1	1.984	57	113.1	2	2	2	178.1	6.01
P04264	Keratin, type II cytoskeletal 1 OS=Homo sapiens OX=9606 GN=KRT1 PE=1 SV=6	KRT1	2.023	73	147.8	64	48	42	66	8.12
P62888	60S ribosomal protein L30 OS=Homo sapiens OX=9606 GN=RPL30 PE=1 SV=2	RPL30	2.069	86.6	179.3	22	2	2	12.8	9.63
P08962	CD63 antigen OS=Homo sapiens OX=9606 GN=CD63 PE=1 SV=2	CD63	2.084	75.6	157.5	4	1	1	25.6	7.81
P15924	Desmoplakin OS=Homo sapiens OX=9606 GN=DSP PE=1 SV=3	DSP	2.159	67.4	145.6	3	10	10	331.6	6.81
P13645	Keratin, type I cytoskeletal 10 OS=Homo sapiens OX=9606 GN=KRT10 PE=1 SV=6	KRT10	2.206	71.9	158.7	61	33	29	58.8	5.21
P35527	Keratin, type I cytoskeletal 9 OS=Homo sapiens OX=9606 GN=KRT9 PE=1 SV=3	KRT9	2.225	74	164.6	59	30	29	62	5.24
Q86YZ3	Hornerin OS=Homo sapiens OX=9606 GN=HRNR PE=1 SV=2	HRNR	2.277	74.6	169.9	6	3	3	282.2	10.04
P02533	Keratin, type I cytoskeletal 14 OS=Homo sapiens OX=9606 GN=KRT14 PE=1 SV=4	KRT14	2.438	58.3	142.2	31	15	1	51.5	5.16
P10244	Myb-related protein B OS=Homo sapiens OX=9606 GN=MYBL2 PE=1 SV=1	MYBL2	2.686	39.4	105.9	1	1	1	78.7	6.87
Q04695	Keratin, type I cytoskeletal 17 OS=Homo sapiens OX=9606 GN=KRT17 PE=1 SV=2	KRT17	2.78	87	241.9	18	9	1	48.1	5.02
P08779	Keratin, type I cytoskeletal 16 OS=Homo sapiens OX=9606 GN=KRT16 PE=1 SV=4	KRT16	3.334	60.2	200.6	42	19	8	51.2	5.05
P04259	Keratin, type II cytoskeletal 6B OS=Homo sapiens OX=9606 GN=KRT6B PE=1 SV=5	KRT6B	4.33	50.7	219.6	38	26	2	60	8
P02538	Keratin, type II cytoskeletal 6A OS=Homo sapiens OX=9606 GN=KRT6A PE=1 SV=3	KRT6A	4.811	40.2	193.5	38	26	2	60	8

## Sheet: Figure 6
Panel B		WT	CKO
	Abs	0.953785	1.66241
		1.10184	1.81173
		0.440633	2.84621
		1.31434
		1.1894
Panel C		WT	CKO
	% Cells	27.5	42
		19.9	46.4
		14.9	37.4
		12.1	18
		11	24
		8.92
Panel E		WT	CKO
	Il6	1.01	5.01
		1.2	8.81
		0.84	4.13
	Cxcl10	1	1.25
		0.63	1.11
		0.35	2.35
	Tnfa	1.08	2.12
		1.43	2.82
		1.96	3.5
	Il1b	1.01	5.09
		1.33	3.16
		0.98	4.98
	Serpina3n	1	1.57
		0.57	7.18
		1.05	3.69
Panel F		WT	CKO
	Hydroxyproline	42.0793	43.7823
		53.2836	49.4173
		31.7433	41.5132
		29.9114	30.277
		32.2947	31.927
			29.4549

## Sheet: Figure 7
Panel B		Sham	Tam	Bleo/Tam (Control)	Bleo/Tam (ERG CKO)
	Weight	0.0455	0.0458	0.0519	0.0632
		0.0558	0.0499	0.044	0.0712
		0.0441	0.0398	0.063	0.0936
		0.0462	0.0407	0.0411	0.0835
		0.0484	0.0536	0.0435	0.1046
		0.0416		0.0775	0.0582
		0.0436			0.0765
		0.0428			0.1163
					0.0344
					0.091
Panel C		Sham	Tam	Bleo/Tam (Control)	Bleo/Tam (ERG CKO)
	Hydroxyproline	51.6201	42.0793	61.4191	112.012
		65.9338	53.2836	58.3658	108.865
		53.1215	31.7433	78.4684	93.0663
		55.443	29.9114	69.4524	84.1077
		39.6853	32.2947	51.2205	69.2447
		42.2029		44.877	66.2432
		25.3665			67.0693
		44.6803			62.646
					45.9607
					79.7397

## Sheet: Figure 8
Panel E		aCap WT	aCap CKO	Interm WT	Interm CKO	gCap WT	gCap CKO
	% Cells	3.12	4.482	0.685	1.905	33.181	19.888
		4.221	6.072	0.613	2.668	32.267	22.079
Panel J		gCap Normal	gCap IPF	aCap Normal	aCap IPF	P Venus Normal	P Venus IPF	S Venus Normal	S Venus IPF	Artery Normal	Artery IPF
	% Cells	50.6356	0.26738	50.6356	0.26738	16.7373	30.7487	6.77966	58.2888	22.8814	10.6952
		45.4112	9.70149	45.4112	9.70149	2.86055	26.6169	2.97974	50.2488	13.826	10.9453
		20.7229	12.3752	20.7229	12.3752	15.1807	22.7545	20	40.4691	24.3374	22.2056

## Sheet: Figure S5
Panel B
	WT	CKO
Monocyte	25.8	35.9
	23.4	53.8
	20.2	36.9
	47.4	58.3
	62.5	36.8
	31.1
Panel C	WT	CKO
Macrophage	7.07	8.32
	7.53	4.13
	7.78	6.43
	6.78	3.62
	5.641	4.48
	4.4
Panel D	WT	CKO
Eosinophil	8.55	8.58
	5.85	5.87
	6.15	5.46
	4.53	5.57
	2.75	12.2
	3.01
Panel E	WT	CKO
Bcell	21.5	36.5
	25.6	16.1
	32.2	30.3
	20.3	16.9
	11.6	20.3
	16
Panel F	WT	CKO
CD8	7.31	9.31
	5.98	6.65
	7.75	7.88
	7.74	4.64
	4.52	12.2
	6
CD4	11.7	6.07
	6.45	4.87
	7.85	5.03
	4.59	3.49
	3.02	4.91
	5.12
Panel G	WT	CKO
NK	7.29	8.84
	6.3	4.79
	7.6	7.09
	7.27	4.34
	6.03	5.52
	4.7
